# Supplementary material for: POLE/POLD1 mutation in non‐exonuclease domain matters for predicting efficacy of immune‐checkpoint‐inhibitor therapy
Source: Clin Transl Med. 2021 Sep 26;11(9):e524. doi: 10.1002/ctm2.524 (PMC8473642; doi:10.1002/ctm2.524)
Supplement: Supplementary file 1 — Supplementary Table [file CTM2-11-e524-s001.xlsx]

## Sheet: Supplementary Table 1
Supplementary Table 1. Information of collected ICI treatment cohorts.
Cohort	Pubmed ID	Genomic Sequence	CancerType	Patients	Efficacy Annotated Patients	PFS annotated Patients	OS annotated Patients	Cohort Annotation	Is MSKCC Cohort	Detail Mutation Information
Yelena-Cohort	29122777	MSK-IMPACT	EGC	40	40	40	40	Cohort1	Yes	Yes
Rizvi-Cohort	29337640	MSK-IMPACT	NSCLC	240	230	230	203	Cohort1	Yes	Yes
Samstein-Cohort	30643254	MSK-IMPACT	Mixture	1661	0	0	1644	Cohort2	Yes	Yes
Miao-Cohort	30150660	WES	Mixture	249	245	249	247	Cohort1	No	Yes
Braun-Cohort	32472114	WES	RCC	245	245	245	245	Cohort1	No	Yes
Hellmann-Cohort	29657128	WES	NSCLC	75	68	75	0	Cohort1	No	Yes
Hugo-Cohort	26997480	WES	Melanoma	38	38	0	37	Cohort1	No	Yes
Jung-Cohort	31537801	WES	NSCLC	60	58	59	0	Cohort1	No	Yes
Kim-Cohort	30013197	WES	EGC	55	53	0	0	Cohort1	No	Yes
Liu-Cohort	31792460	WES	Melanoma	144	140	144	144	Cohort1	No	No
Wang-Cohort	31236579	WES	EGC	55	55	55	55	Cohort1	No	Yes
Total(after remove redundant patients)				2862	1172	1097	Cohort1=971;Cohort2(remove redundant patients)=1407

## Sheet: Supplementary Table 2
Supplementary Table 2. Detailed information of POL-MUTs detected in cBio-portal database.
Sample.ID	Study	Cancer.Type	Protein.Change	Patient.ID	Mutation.Type.Conclude	AAposition	Domain	Chr	Start	End	Ref	Alt	SIFT_pred	Polyphen2_HDIV_pred	Polyphen2_HVAR_pred	Hugo_Symbol	Combined_Pre	MutationID	Annotate_Driver
00-010K_LIVER	Prostate Adenocarcinoma (Fred Hutchinson CRC, Nat Med 2016)	Prostate Adenocarcinoma	Y801C	00-010	Missense_Mutation	801	Non-Exo Domain	chr12	133241954	133241954	T	C	D	D	D	POLE	Damaging	00-010K_LIVER_Y801C	Without Annotated
00-010K_LIVER	Prostate Adenocarcinoma (Fred Hutchinson CRC, Nat Med 2016)	Prostate Adenocarcinoma	X1482_splice	00-010	Truncating	1482	Non-Exo Domain	chr12	133219987	133219987	C	A	.	.	.	POLE	Damaging	00-010K_LIVER_X1482_splice	Without Annotated
00-010L_LN	Prostate Adenocarcinoma (Fred Hutchinson CRC, Nat Med 2016)	Prostate Adenocarcinoma	Y801C	00-010	Missense_Mutation	801	Non-Exo Domain	chr12	133241954	133241954	T	C	D	D	D	POLE	Damaging	00-010L_LN_Y801C	Without Annotated
00-010L_LN	Prostate Adenocarcinoma (Fred Hutchinson CRC, Nat Med 2016)	Prostate Adenocarcinoma	X1482_splice	00-010	Truncating	1482	Non-Exo Domain	chr12	133219987	133219987	C	A	.	.	.	POLE	Damaging	00-010L_LN_X1482_splice	Without Annotated
00-010M_LN	Prostate Adenocarcinoma (Fred Hutchinson CRC, Nat Med 2016)	Prostate Adenocarcinoma	Y801C	00-010	Missense_Mutation	801	Non-Exo Domain	chr12	133241954	133241954	T	C	D	D	D	POLE	Damaging	00-010M_LN_Y801C	Without Annotated
00-010M_LN	Prostate Adenocarcinoma (Fred Hutchinson CRC, Nat Med 2016)	Prostate Adenocarcinoma	X1482_splice	00-010	Truncating	1482	Non-Exo Domain	chr12	133219987	133219987	C	A	.	.	.	POLE	Damaging	00-010M_LN_X1482_splice	Without Annotated
00-010N_PROSTATE	Prostate Adenocarcinoma (Fred Hutchinson CRC, Nat Med 2016)	Prostate Adenocarcinoma	Y801C	00-010	Missense_Mutation	801	Non-Exo Domain	chr12	133241954	133241954	T	C	D	D	D	POLE	Damaging	00-010N_PROSTATE_Y801C	Without Annotated
00-010N_PROSTATE	Prostate Adenocarcinoma (Fred Hutchinson CRC, Nat Med 2016)	Prostate Adenocarcinoma	X1482_splice	00-010	Supplementary Data 5	1482	Non-Exo Domain	chr12	133219987	133219987	C	A	.	.	.	POLE	Damaging	00-010N_PROSTATE_X1482_splice	Without Annotated
00028-001-CL	Uveal Melanoma (QIMR, Oncotarget 2016)	Uveal Melanoma	T278M	00028-001-CL	Missense_Mutation	278	Exo Domain	chr12	133253208	133253208	G	A	D	D	D	POLE	Damaging	00028-001-CL_T278M	Without Annotated
03-130L_RETROPERITONEAL	Prostate Adenocarcinoma (Fred Hutchinson CRC, Nat Med 2016)	Prostate Adenocarcinoma	C2224R	03-130	Missense_Mutation	2224	Non-Exo Domain	chr12	133201568	133201568	A	G	D	D	D	POLE	Damaging	03-130L_RETROPERITONEAL_C2224R	Without Annotated
05-123D1_PROSTATE	Prostate Adenocarcinoma (Fred Hutchinson CRC, Nat Med 2016)	Prostate Adenocarcinoma	V1426I	05-123	Missense_Mutation	1426	Non-Exo Domain	chr12	133220437	133220437	C	T	T	P	B	POLE	Benign	05-123D1_PROSTATE_V1426I	Without Annotated
05-123E2_LN	Prostate Adenocarcinoma (Fred Hutchinson CRC, Nat Med 2016)	Prostate Adenocarcinoma	V1426I	05-123	Missense_Mutation	1426	Non-Exo Domain	chr12	133220437	133220437	C	T	T	P	B	POLE	Benign	05-123E2_LN_V1426I	Without Annotated
05CO003	Colon Cancer (CPTAC-2 Prospective, Cell 2019)		D1759G	05CO003	Missense_Mutation	1759	Non-Exo Domain	chr12	133218335	133218335	T	C	T	D	D	POLE	Benign	05CO003_D1759G	Without Annotated
05CO007	Colon Cancer (CPTAC-2 Prospective, Cell 2019)		A1498V	05CO007	Missense_Mutation	1498	Non-Exo Domain	chr12	133219868	133219868	G	A	T	P	B	POLE	Benign	05CO007_A1498V	Without Annotated
05CO039	Colon Cancer (CPTAC-2 Prospective, Cell 2019)		R1382C	05CO039	Missense_Mutation	1382	Non-Exo Domain	chr12	133225520	133225520	G	A	D	D	P	POLE	Damaging	05CO039_R1382C	Without Annotated
05CO041	Colon Cancer (CPTAC-2 Prospective, Cell 2019)		R34H	05CO041	Missense_Mutation	34	Non-Exo Domain	chr12	133257827	133257827	C	T	D	D	D	POLE	Damaging	05CO041_R34H	Without Annotated
05CO048	Colon Cancer (CPTAC-2 Prospective, Cell 2019)		A2030Pfs*18	05CO048	Truncating	2030	Non-Exo Domain	chr12	133209298	133209298	C	0	.	.	.	POLE	Damaging	05CO048_A2030Pfs*18	Without Annotated
05CO048	Colon Cancer (CPTAC-2 Prospective, Cell 2019)		E1085K	05CO048	Missense_Mutation	1085	Non-Exo Domain	chr12	133235903	133235903	C	T	T	P	B	POLE	Benign	05CO048_E1085K	Without Annotated
11CO031	Colon Cancer (CPTAC-2 Prospective, Cell 2019)		Q1494Rfs*68	11CO031	Truncating	1494	Non-Exo Domain	chr12	133219881	133219881	G	0	.	.	.	POLE	Damaging	11CO031_Q1494Rfs*68	Without Annotated
11CO033	Colon Cancer (CPTAC-2 Prospective, Cell 2019)		R1286H	11CO033	Missense_Mutation	1286	Non-Exo Domain	chr12	133226040	133226040	C	T	D	D	D	POLE	Damaging	11CO033_R1286H	Without Annotated
11CO036	Colon Cancer (CPTAC-2 Prospective, Cell 2019)		K1616R	11CO036	Missense_Mutation	1616	Non-Exo Domain	chr12	133219197	133219197	T	C	T	B	B	POLE	Benign	11CO036_K1616R	Without Annotated
11CO051	Colon Cancer (CPTAC-2 Prospective, Cell 2019)		L698Cfs*94	11CO051	Truncating	698	Non-Exo Domain	chr12	133245024	133245024	G	0	.	.	.	POLE	Damaging	11CO051_L698Cfs*94	Without Annotated
11CO059	Colon Cancer (CPTAC-2 Prospective, Cell 2019)		N1415D	11CO059	Missense_Mutation	1415	Non-Exo Domain	chr12	133220470	133220470	T	C	T	P	P	POLE	Benign	11CO059_N1415D	Without Annotated
11CO070	Colon Cancer (CPTAC-2 Prospective, Cell 2019)		V411L	11CO070	Missense_Mutation	411	Exo Domain	chr12	133250289	133250289	C	A	D	D	D	POLE	Damaging	11CO070_V411L	Annotated-Driver
11CO070	Colon Cancer (CPTAC-2 Prospective, Cell 2019)		R1826W	11CO070	Missense_Mutation	1826	Non-Exo Domain	chr12	133215787	133215787	G	A	D	D	P	POLE	Damaging	11CO070_R1826W	Without Annotated
11CO070	Colon Cancer (CPTAC-2 Prospective, Cell 2019)		F2050L	11CO070	Missense_Mutation	2050	Non-Exo Domain	chr12	133209081	133209081	G	T	D	P	P	POLE	Damaging	11CO070_F2050L	Without Annotated
11CO070	Colon Cancer (CPTAC-2 Prospective, Cell 2019)		I811T	11CO070	Missense_Mutation	811	Non-Exo Domain	chr12	133241924	133241924	A	G	D	D	D	POLE	Damaging	11CO070_I811T	Without Annotated
134	SUMMIT - Neratinib Basket Study (Multi-Institute, Nature 2018)	Signet Ring Cell Carcinoma of the Stomach	R1436Q	134	Missense_Mutation	1436	Non-Exo Domain	chr12	133220130	133220130	C	T	D	D	P	POLE	Damaging	134_R1436Q	Without Annotated
134398	Small Cell Lung Cancer (Johns Hopkins, Nat Genet 2012)	Small Cell Lung Cancer	S1361R	63013	Missense_Mutation	1361	Non-Exo Domain	chr12	133225583	133225583	T	G	T	B	B	POLE	Benign	134398_S1361R	Without Annotated
142883-1T-23	Acral Melanoma (TGEN, Genome Res 2017)	Acral Melanoma	X955_splice	P-23	Truncating	955	Non-Exo Domain	chr12	133237754	133237754	A	0	.	.	.	POLE	Damaging	142883-1T-23_X955_splice	Without Annotated
143739-33	Acral Melanoma (TGEN, Genome Res 2017)	Acral Melanoma	F695I	P-33	Missense_Mutation	695	Non-Exo Domain	chr12	133245032	133245032	A	T	T	P	B	POLE	Benign	143739-33_F695I	Without Annotated
20CO003	Colon Cancer (CPTAC-2 Prospective, Cell 2019)		R446Q	20CO003	Missense_Mutation	446	Exo Domain	chr12	133250183	133250183	C	T	T	D	D	POLE	Benign	20CO003_R446Q	Without Annotated
20CO003	Colon Cancer (CPTAC-2 Prospective, Cell 2019)		R494Q	20CO003	Missense_Mutation	494	Non-Exo Domain	chr12	133249418	133249418	C	T	D	D	D	POLE	Damaging	20CO003_R494Q	Without Annotated
22CO004	Colon Cancer (CPTAC-2 Prospective, Cell 2019)		R52Q	22CO004	Missense_Mutation	52	Non-Exo Domain	chr12	133257773	133257773	C	T	T	D	B	POLE	Benign	22CO004_R52Q	Without Annotated
22CO006	Colon Cancer (CPTAC-2 Prospective, Cell 2019)		F699Vfs*11	22CO006	Truncating	699	Non-Exo Domain	chr12	133245023	133245023	0	G	.	.	.	POLE	Damaging	22CO006_F699Vfs*11	Without Annotated
2334192	Small Cell Lung Cancer (Johns Hopkins, Nat Genet 2012)	Small Cell Lung Cancer	D1165Y	2334192_p	Missense_Mutation	1165	Non-Exo Domain	chr12	133233811	133233811	C	A	D	D	D	POLE	Damaging	2334192_D1165Y	Without Annotated
2334192	Small Cell Lung Cancer (Johns Hopkins, Nat Genet 2012)	Small Cell Lung Cancer	E719V	2334192_p	Missense_Mutation	719	Non-Exo Domain	chr12	133244959	133244959	T	A	D	P	B	POLE	Damaging	2334192_E719V	Without Annotated
46M	Desmoplastic Melanoma (Broad Institute, Nat Genet 2015)	Desmoplastic Melanoma	E1377K	46M	Missense_Mutation	1377	Non-Exo Domain	chr12	133225535	133225535	C	T	T	B	B	POLE	Benign	46M_E1377K	Without Annotated
46M	Desmoplastic Melanoma (Broad Institute, Nat Genet 2015)	Desmoplastic Melanoma	Q986*	46M	Truncating	986	Non-Exo Domain	chr12	133237659	133237659	G	A	.	.	.	POLE	Damaging	46M_Q986*	Without Annotated
49M	Desmoplastic Melanoma (Broad Institute, Nat Genet 2015)	Desmoplastic Melanoma	P338S	49M	Missense_Mutation	338	Exo Domain	chr12	133252688	133252688	G	A	T	P	B	POLE	Benign	49M_P338S	Without Annotated
5-GE005-T1	Basal Cell Carcinoma (UNIGE, Nat Genet 2016)	Skin Cancer, Non-Melanoma	P614L	GE005	Missense_Mutation	614	Non-Exo Domain	chr12	133245479	133245479	G	A	D	D	D	POLE	Damaging	5-GE005-T1_P614L	Without Annotated
5-GE006-T1	Basal Cell Carcinoma (UNIGE, Nat Genet 2016)	Skin Cancer, Non-Melanoma	R573W	GE006	Missense_Mutation	573	Non-Exo Domain	chr12	133248878	133248878	G	A	D	D	P	POLE	Damaging	5-GE006-T1_R573W	Without Annotated
5-GE011-T1	Basal Cell Carcinoma (UNIGE, Nat Genet 2016)	Skin Cancer, Non-Melanoma	P68L	GE011	Missense_Mutation	68	Non-Exo Domain	chr12	133257725	133257725	G	A	D	D	P	POLE	Damaging	5-GE011-T1_P68L	Without Annotated
5-GE012-T1	Basal Cell Carcinoma (UNIGE, Nat Genet 2016)	Skin Cancer, Non-Melanoma	G6R	GE012	Missense_Mutation	6	Non-Exo Domain	chr12	133263886	133263886	C	G	T	B	B	POLE	Benign	5-GE012-T1_G6R	Without Annotated
5-GE016-T1	Basal Cell Carcinoma (UNIGE, Nat Genet 2016)	Skin Cancer, Non-Melanoma	P254S	GE016	Missense_Mutation	254	Non-Exo Domain	chr12	133253990	133253990	G	A	T	P	B	POLE	Benign	5-GE016-T1_P254S	Without Annotated
5-GE025-T1	Basal Cell Carcinoma (UNIGE, Nat Genet 2016)	Skin Cancer, Non-Melanoma	S1906C	GE025	Missense_Mutation	1906	Non-Exo Domain	chr12	133212572	133212572	G	C	D	P	P	POLE	Damaging	5-GE025-T1_S1906C	Without Annotated
5-GE026-T2	Basal Cell Carcinoma (UNIGE, Nat Genet 2016)	Skin Cancer, Non-Melanoma	H158Y	GE026	Missense_Mutation	158	Non-Exo Domain	chr12	133256189	133256189	G	A	T	B	B	POLE	Benign	5-GE026-T2_H158Y	Without Annotated
5-GE032-T1	Basal Cell Carcinoma (UNIGE, Nat Genet 2016)	Skin Cancer, Non-Melanoma	P1548L	GE032	Missense_Mutation	1548	Non-Exo Domain	chr12	133219491	133219491	G	A	D	B	B	POLE	Benign	5-GE032-T1_P1548L	Without Annotated
5-GE036-T1	Basal Cell Carcinoma (UNIGE, Nat Genet 2016)	Skin Cancer, Non-Melanoma	L1997F	GE036	Missense_Mutation	1997	Non-Exo Domain	chr12	133210787	133210787	G	A	D	D	P	POLE	Damaging	5-GE036-T1_L1997F	Without Annotated
5-GE049-T2	Basal Cell Carcinoma (UNIGE, Nat Genet 2016)	Skin Cancer, Non-Melanoma	N513S	GE049	Missense_Mutation	513	Non-Exo Domain	chr12	133249361	133249361	T	C	D	D	P	POLE	Damaging	5-GE049-T2_N513S	Without Annotated
5-GE067-T1	Basal Cell Carcinoma (UNIGE, Nat Genet 2016)	Skin Cancer, Non-Melanoma	X675_splice	GE067	Truncating	675	Non-Exo Domain	chr12	133245222	133245222	G	A	.	.	.	POLE	Damaging	5-GE067-T1_X675_splice	Without Annotated
5-GE071-T1	Basal Cell Carcinoma (UNIGE, Nat Genet 2016)	Skin Cancer, Non-Melanoma	R680C	GE071	Missense_Mutation	680	Non-Exo Domain	chr12	133245077	133245077	G	A	D	D	D	POLE	Damaging	5-GE071-T1_R680C	Without Annotated
5-GE071-T2	Basal Cell Carcinoma (UNIGE, Nat Genet 2016)	Skin Cancer, Non-Melanoma	R680C	GE071	Missense_Mutation	680	Non-Exo Domain	chr12	133245077	133245077	G	A	D	D	D	POLE	Damaging	5-GE071-T2_R680C	Without Annotated
5-GE073-T1	Basal Cell Carcinoma (UNIGE, Nat Genet 2016)	Skin Cancer, Non-Melanoma	G6R	GE073	Missense_Mutation	6	Non-Exo Domain	chr12	133263886	133263886	C	G	T	B	B	POLE	Benign	5-GE073-T1_G6R	Without Annotated
5-GE076-T1	Basal Cell Carcinoma (UNIGE, Nat Genet 2016)	Skin Cancer, Non-Melanoma	R2149C	GE076	Missense_Mutation	2149	Non-Exo Domain	chr12	133202789	133202789	G	A	T	B	B	POLE	Benign	5-GE076-T1_R2149C	Without Annotated
5-GE076-T2	Basal Cell Carcinoma (UNIGE, Nat Genet 2016)	Skin Cancer, Non-Melanoma	R2149C	GE076	Missense_Mutation	2149	Non-Exo Domain	chr12	133202789	133202789	G	A	T	B	B	POLE	Benign	5-GE076-T2_R2149C	Without Annotated
5-GE079-T1	Basal Cell Carcinoma (UNIGE, Nat Genet 2016)	Skin Cancer, Non-Melanoma	R375Q	GE079	Missense_Mutation	375	Exo Domain	chr12	133252085	133252086	CC	TT	.	.	.	POLE	Damaging	5-GE079-T1_R375Q	Without Annotated
5-GE096-T3	Basal Cell Carcinoma (UNIGE, Nat Genet 2016)	Skin Cancer, Non-Melanoma	P700S	GE070	Missense_Mutation	700	Non-Exo Domain	chr12	133245017	133245017	G	A	T	B	B	POLE	Benign	5-GE096-T3_P700S	Without Annotated
5-GE098-T1	Basal Cell Carcinoma (UNIGE, Nat Genet 2016)	Skin Cancer, Non-Melanoma	X675_splice	GE098	Truncating	675	Non-Exo Domain	chr12	133245222	133245222	G	A	.	.	.	POLE	Damaging	5-GE098-T1_X675_splice	Without Annotated
5-GE098-T1	Basal Cell Carcinoma (UNIGE, Nat Genet 2016)	Skin Cancer, Non-Melanoma	X2111_splice	GE098	Truncating	2111	Non-Exo Domain	chr12	133202911	133202911	G	A	.	.	.	POLE	Damaging	5-GE098-T1_X2111_splice	Without Annotated
5-GE105-T1	Basal Cell Carcinoma (UNIGE, Nat Genet 2016)	Skin Cancer, Non-Melanoma	P1601S	GE105	Missense_Mutation	1601	Non-Exo Domain	chr12	133219243	133219243	G	A	T	B	B	POLE	Benign	5-GE105-T1_P1601S	Without Annotated
5-GE105-T1	Basal Cell Carcinoma (UNIGE, Nat Genet 2016)	Skin Cancer, Non-Melanoma	G1696E	GE105	Missense_Mutation	1696	Non-Exo Domain	chr12	133218849	133218849	C	T	D	D	D	POLE	Damaging	5-GE105-T1_G1696E	Without Annotated
5-GE105-T2	Basal Cell Carcinoma (UNIGE, Nat Genet 2016)	Skin Cancer, Non-Melanoma	A2006V	GE105	Missense_Mutation	2006	Non-Exo Domain	chr12	133209369	133209369	G	A	T	B	B	POLE	Benign	5-GE105-T2_A2006V	Without Annotated
5-NB016-T1	Basal Cell Carcinoma (UNIGE, Nat Genet 2016)	Skin Cancer, Non-Melanoma	I257M	NB016	Missense_Mutation	257	Non-Exo Domain	chr12	133253979	133253979	G	C	T	P	P	POLE	Benign	5-NB016-T1_I257M	Without Annotated
5-PT003-T1	Basal Cell Carcinoma (UNIGE, Nat Genet 2016)	Skin Cancer, Non-Melanoma	H1654Y	PT003	Missense_Mutation	1654	Non-Exo Domain	chr12	133218976	133218976	G	A	D	P	P	POLE	Damaging	5-PT003-T1_H1654Y	Without Annotated
5-PT006-T1	Basal Cell Carcinoma (UNIGE, Nat Genet 2016)	Skin Cancer, Non-Melanoma	R1579H	PT006	Missense_Mutation	1579	Non-Exo Domain	chr12	133219308	133219308	C	T	T	B	B	POLE	Benign	5-PT006-T1_R1579H	Without Annotated
5-PT006-T2	Basal Cell Carcinoma (UNIGE, Nat Genet 2016)	Skin Cancer, Non-Melanoma	R1579H	PT006	Missense_Mutation	1579	Non-Exo Domain	chr12	133219308	133219308	C	T	T	B	B	POLE	Benign	5-PT006-T2_R1579H	Without Annotated
5-PT035-T1	Basal Cell Carcinoma (UNIGE, Nat Genet 2016)	Skin Cancer, Non-Melanoma	P696S	PT035	Missense_Mutation	696	Non-Exo Domain	chr12	133245029	133245029	G	A	T	D	D	POLE	Benign	5-PT035-T1_P696S	Without Annotated
5-PT036-T1	Basal Cell Carcinoma (UNIGE, Nat Genet 2016)	Skin Cancer, Non-Melanoma	H239Y	PT036	Missense_Mutation	239	Non-Exo Domain	chr12	133254169	133254169	G	A	T	B	B	POLE	Benign	5-PT036-T1_H239Y	Without Annotated
5-PT037-T1	Basal Cell Carcinoma (UNIGE, Nat Genet 2016)	Skin Cancer, Non-Melanoma	R1386W	PT037	Missense_Mutation	1386	Non-Exo Domain	chr12	133220557	133220557	G	A	D	D	D	POLE	Damaging	5-PT037-T1_R1386W	Without Annotated
5-PT037-T1	Basal Cell Carcinoma (UNIGE, Nat Genet 2016)	Skin Cancer, Non-Melanoma	L1455F	PT037	Missense_Mutation	1455	Non-Exo Domain	chr12	133220074	133220074	G	A	T	B	B	POLE	Benign	5-PT037-T1_L1455F	Without Annotated
5-PT048-T1	Basal Cell Carcinoma (UNIGE, Nat Genet 2016)	Skin Cancer, Non-Melanoma	R1932C	PT048	Missense_Mutation	1932	Non-Exo Domain	chr12	133212495	133212495	G	A	T	P	B	POLE	Benign	5-PT048-T1_R1932C	Without Annotated
5-PT049-T1	Basal Cell Carcinoma (UNIGE, Nat Genet 2016)	Skin Cancer, Non-Melanoma	P2020S	PT049	Missense_Mutation	2020	Non-Exo Domain	chr12	133209328	133209328	G	A	T	B	B	POLE	Benign	5-PT049-T1_P2020S	Without Annotated
5-PT049-T1	Basal Cell Carcinoma (UNIGE, Nat Genet 2016)	Skin Cancer, Non-Melanoma	A2142V	PT049	Missense_Mutation	2142	Non-Exo Domain	chr12	133202809	133202809	G	A	T	P	P	POLE	Benign	5-PT049-T1_A2142V	Without Annotated
5-ST014-T1	Basal Cell Carcinoma (UNIGE, Nat Genet 2016)	Skin Cancer, Non-Melanoma	R685Q	ST014	Missense_Mutation	685	Non-Exo Domain	chr12	133245061	133245061	C	T	T	P	B	POLE	Benign	5-ST014-T1_R685Q	Without Annotated
5-VS005-T1	Basal Cell Carcinoma (UNIGE, Nat Genet 2016)	Skin Cancer, Non-Melanoma	P489L	VS005	Missense_Mutation	489	Non-Exo Domain	chr12	133249757	133249757	G	A	D	D	D	POLE	Damaging	5-VS005-T1_P489L	Without Annotated
5-VS008-T1	Basal Cell Carcinoma (UNIGE, Nat Genet 2016)	Skin Cancer, Non-Melanoma	S2093F	VS008	Missense_Mutation	2093	Non-Exo Domain	chr12	133208953	133208953	G	A	D	D	D	POLE	Damaging	5-VS008-T1_S2093F	Without Annotated
5-VS009-T1	Basal Cell Carcinoma (UNIGE, Nat Genet 2016)	Skin Cancer, Non-Melanoma	P1505S	VS009	Missense_Mutation	1505	Non-Exo Domain	chr12	133219848	133219848	G	A	T	B	B	POLE	Benign	5-VS009-T1_P1505S	Without Annotated
5-VS009-T2	Basal Cell Carcinoma (UNIGE, Nat Genet 2016)	Skin Cancer, Non-Melanoma	Q1817*	VS009	Truncating	1817	Non-Exo Domain	chr12	133215814	133215814	G	A	.	.	.	POLE	Damaging	5-VS009-T2_Q1817*	Without Annotated
5-VS010-T1	Basal Cell Carcinoma (UNIGE, Nat Genet 2016)	Skin Cancer, Non-Melanoma	A716V	VS010	Missense_Mutation	716	Non-Exo Domain	chr12	133244968	133244968	G	A	T	P	B	POLE	Benign	5-VS010-T1_A716V	Without Annotated
5-VS013-T1	Basal Cell Carcinoma (UNIGE, Nat Genet 2016)	Skin Cancer, Non-Melanoma	S987F	VS013	Missense_Mutation	987	Non-Exo Domain	chr12	133237655	133237655	G	A	D	D	D	POLE	Damaging	5-VS013-T1_S987F	Without Annotated
5-VS017-T2	Basal Cell Carcinoma (UNIGE, Nat Genet 2016)	Skin Cancer, Non-Melanoma	P68L	VS017	Missense_Mutation	68	Non-Exo Domain	chr12	133257725	133257725	G	A	D	D	P	POLE	Damaging	5-VS017-T2_P68L	Without Annotated
5-VS018-T1	Basal Cell Carcinoma (UNIGE, Nat Genet 2016)	Skin Cancer, Non-Melanoma	S1991F	VS018	Missense_Mutation	1991	Non-Exo Domain	chr12	133210804	133210804	G	A	D	P	P	POLE	Damaging	5-VS018-T1_S1991F	Without Annotated
5-VS018-T1	Basal Cell Carcinoma (UNIGE, Nat Genet 2016)	Skin Cancer, Non-Melanoma	P557S	VS018	Missense_Mutation	557	Non-Exo Domain	chr12	133249230	133249230	G	A	T	D	P	POLE	Benign	5-VS018-T1_P557S	Without Annotated
5-VS018-T1	Basal Cell Carcinoma (UNIGE, Nat Genet 2016)	Skin Cancer, Non-Melanoma	L1837R	VS018	Missense_Mutation	1837	Non-Exo Domain	chr12	133215753	133215753	A	C	D	D	D	POLE	Damaging	5-VS018-T1_L1837R	Without Annotated
5-VS023-T2	Basal Cell Carcinoma (UNIGE, Nat Genet 2016)	Skin Cancer, Non-Melanoma	E1888K	VS023	Missense_Mutation	1888	Non-Exo Domain	chr12	133214616	133214616	C	T	T	B	B	POLE	Benign	5-VS023-T2_E1888K	Without Annotated
5-VS028-T1	Basal Cell Carcinoma (UNIGE, Nat Genet 2016)	Skin Cancer, Non-Melanoma	L1455F	VS028	Missense_Mutation	1455	Non-Exo Domain	chr12	133220074	133220074	G	A	T	B	B	POLE	Benign	5-VS028-T1_L1455F	Without Annotated
5-VS031-T1	Basal Cell Carcinoma (UNIGE, Nat Genet 2016)	Skin Cancer, Non-Melanoma	G531R	VS031	Missense_Mutation	531	Non-Exo Domain	chr12	133249308	133249308	C	T	D	D	D	POLE	Damaging	5-VS031-T1_G531R	Without Annotated
5-VS034-T1	Basal Cell Carcinoma (UNIGE, Nat Genet 2016)	Skin Cancer, Non-Melanoma	S814F	VS034	Missense_Mutation	814	Non-Exo Domain	chr12	133241915	133241915	G	A	D	D	D	POLE	Damaging	5-VS034-T1_S814F	Without Annotated
5-VS037-T2	Basal Cell Carcinoma (UNIGE, Nat Genet 2016)	Skin Cancer, Non-Melanoma	P557S	VS037	Missense_Mutation	557	Non-Exo Domain	chr12	133249230	133249230	G	A	T	D	P	POLE	Benign	5-VS037-T2_P557S	Without Annotated
5-VS047-T1	Basal Cell Carcinoma (UNIGE, Nat Genet 2016)	Skin Cancer, Non-Melanoma	E161K	VS047	Missense_Mutation	161	Non-Exo Domain	chr12	133256180	133256180	C	T	T	B	B	POLE	Benign	5-VS047-T1_E161K	Without Annotated
5-VS057-T1	Basal Cell Carcinoma (UNIGE, Nat Genet 2016)	Skin Cancer, Non-Melanoma	X642_splice	VS057	Truncating	642	Non-Exo Domain	chr12	133245327	133245328	GG	AA	.	.	.	POLE	Damaging	5-VS057-T1_X642_splice	Without Annotated
5-VS057-T1	Basal Cell Carcinoma (UNIGE, Nat Genet 2016)	Skin Cancer, Non-Melanoma	X369_splice	VS057	Truncating	369	Exo Domain	chr12	133252319	133252320	AC	CT	.	.	.	POLE	Damaging	5-VS057-T1_X369_splice	Without Annotated
5-VS061-T4	Basal Cell Carcinoma (UNIGE, Nat Genet 2016)	Skin Cancer, Non-Melanoma	R705W	VS061	Missense_Mutation	705	Non-Exo Domain	chr12	133245002	133245002	G	A	D	D	D	POLE	Damaging	5-VS061-T4_R705W	Without Annotated
5-VS062-T1	Basal Cell Carcinoma (UNIGE, Nat Genet 2016)	Skin Cancer, Non-Melanoma	P557S	VS062	Missense_Mutation	557	Non-Exo Domain	chr12	133249230	133249230	G	A	T	D	P	POLE	Benign	5-VS062-T1_P557S	Without Annotated
5-VS065-T1	Basal Cell Carcinoma (UNIGE, Nat Genet 2016)	Skin Cancer, Non-Melanoma	P916S	VS065	Missense_Mutation	916	Non-Exo Domain	chr12	133238231	133238231	G	A	T	B	B	POLE	Benign	5-VS065-T1_P916S	Without Annotated
5-VS072-T1	Basal Cell Carcinoma (UNIGE, Nat Genet 2016)	Skin Cancer, Non-Melanoma	X676_splice	VS072	Truncating	676	Non-Exo Domain	chr12	133245093	133245093	G	A	.	.	.	POLE	Damaging	5-VS072-T1_X676_splice	Without Annotated
5-VS074-T1	Basal Cell Carcinoma (UNIGE, Nat Genet 2016)	Skin Cancer, Non-Melanoma	L2270F	VS074	Missense_Mutation	2270	Non-Exo Domain	chr12	133201336	133201337	GG	AA	.	.	.	POLE	Damaging	5-VS074-T1_L2270F	Without Annotated
5-VS076-T2	Basal Cell Carcinoma (UNIGE, Nat Genet 2016)	Skin Cancer, Non-Melanoma	A1061V	VS076	Missense_Mutation	1061	Non-Exo Domain	chr12	133235974	133235974	G	A	D	D	D	POLE	Damaging	5-VS076-T2_A1061V	Without Annotated
5-VS078-T1	Basal Cell Carcinoma (UNIGE, Nat Genet 2016)	Skin Cancer, Non-Melanoma	P172L	VS078	Missense_Mutation	172	Non-Exo Domain	chr12	133256146	133256146	G	A	T	P	P	POLE	Benign	5-VS078-T1_P172L	Without Annotated
5-VS090-T11	Basal Cell Carcinoma (UNIGE, Nat Genet 2016)	Skin Cancer, Non-Melanoma	L424F	VS090	Missense_Mutation	424	Exo Domain	chr12	133250250	133250250	G	A	D	D	D	POLE	Damaging	5-VS090-T11_L424F	Without Annotated
5-VS090-T11	Basal Cell Carcinoma (UNIGE, Nat Genet 2016)	Skin Cancer, Non-Melanoma	X2220_splice	VS090	Truncating	2220	Non-Exo Domain	chr12	133201588	133201588	G	A	.	.	.	POLE	Damaging	5-VS090-T11_X2220_splice	Without Annotated
5-VS090-T14	Basal Cell Carcinoma (UNIGE, Nat Genet 2016)	Skin Cancer, Non-Melanoma	Q1678*	VS090	Truncating	1678	Non-Exo Domain	chr12	133218904	133218905	GG	AA	.	.	.	POLE	Damaging	5-VS090-T14_Q1678*	Without Annotated
5-VS090-T14	Basal Cell Carcinoma (UNIGE, Nat Genet 2016)	Skin Cancer, Non-Melanoma	S1765F	VS090	Missense_Mutation	1765	Non-Exo Domain	chr12	133218317	133218317	G	A	D	D	D	POLE	Damaging	5-VS090-T14_S1765F	Without Annotated
5-VS090-T16	Basal Cell Carcinoma (UNIGE, Nat Genet 2016)	Skin Cancer, Non-Melanoma	P227S	VS090	Missense_Mutation	227	Non-Exo Domain	chr12	133254205	133254205	G	A	D	D	D	POLE	Damaging	5-VS090-T16_P227S	Without Annotated
5-VS091-T1	Basal Cell Carcinoma (UNIGE, Nat Genet 2016)	Skin Cancer, Non-Melanoma	A1943E	VS091	Missense_Mutation	1943	Non-Exo Domain	chr12	133210948	133210948	G	T	T	B	B	POLE	Benign	5-VS091-T1_A1943E	Without Annotated
5-VS094-T1	Basal Cell Carcinoma (UNIGE, Nat Genet 2016)	Skin Cancer, Non-Melanoma	X676_splice	VS094	Truncating	676	Non-Exo Domain	chr12	133245096	133245097	GG	AA	.	.	.	POLE	Damaging	5-VS094-T1_X676_splice	Without Annotated
5-WS006-T1	Basal Cell Carcinoma (UNIGE, Nat Genet 2016)	Skin Cancer, Non-Melanoma	S814F	WS006	Missense_Mutation	814	Non-Exo Domain	chr12	133241914	133241915	GG	AA	.	.	.	POLE	Damaging	5-WS006-T1_S814F	Without Annotated
5-WS008-T3	Basal Cell Carcinoma (UNIGE, Nat Genet 2016)	Skin Cancer, Non-Melanoma	R1273W	WS008	Missense_Mutation	1273	Non-Exo Domain	chr12	133226080	133226081	GG	AA	.	.	.	POLE	Damaging	5-WS008-T3_R1273W	Without Annotated
5-WS010-T2	Basal Cell Carcinoma (UNIGE, Nat Genet 2016)	Skin Cancer, Non-Melanoma	X1793_splice	WS010	Truncating	1793	Non-Exo Domain	chr12	133215888	133215888	A	0	.	.	.	POLE	Damaging	5-WS010-T2_X1793_splice	Without Annotated
5-WS011-T1	Basal Cell Carcinoma (UNIGE, Nat Genet 2016)	Skin Cancer, Non-Melanoma	X773_splice	WS011	Truncating	773	Non-Exo Domain	chr12	133244081	133244081	G	A	.	.	.	POLE	Damaging	5-WS011-T1_X773_splice	Without Annotated
53M	Desmoplastic Melanoma (Broad Institute, Nat Genet 2015)	Desmoplastic Melanoma	S1930L	53M	Missense_Mutation	1930	Non-Exo Domain	chr12	133212500	133212500	G	A	T	B	B	POLE	Benign	53M_S1930L	Without Annotated
587222	Colorectal Adenocarcinoma (Genentech, Nature 2012)	Colorectal Adenocarcinoma	P286R	12914	Missense_Mutation	286	Exo Domain	chr12	133253184	133253184	G	C	D	D	D	POLE	Damaging	587222_P286R	Annotated-Driver
587222	Colorectal Adenocarcinoma (Genentech, Nature 2012)	Colorectal Adenocarcinoma	F104L	12914	Missense_Mutation	104	Non-Exo Domain	chr12	133256782	133256782	G	T	T	P	P	POLE	Benign	587222_F104L	Without Annotated
587224	Colorectal Adenocarcinoma (Genentech, Nature 2012)	Colorectal Adenocarcinoma	R266*	12915	Truncating	266	Non-Exo Domain	chr12	133253954	133253954	G	A	.	.	.	POLE	Damaging	587224_R266*	Without Annotated
587316	Colorectal Adenocarcinoma (Genentech, Nature 2012)	Colorectal Adenocarcinoma	A966V	32722	Missense_Mutation	966	Non-Exo Domain	chr12	133237718	133237718	G	A	D	D	D	POLE	Damaging	587316_A966V	Without Annotated
587342	Colorectal Adenocarcinoma (Genentech, Nature 2012)	Colorectal Adenocarcinoma	L1347P	32804	Missense_Mutation	1347	Non-Exo Domain	chr12	133225624	133225624	A	G	D	P	P	POLE	Damaging	587342_L1347P	Without Annotated
587346	Colorectal Adenocarcinoma (Genentech, Nature 2012)	Colorectal Adenocarcinoma	Q2279*	32816	Truncating	2279	Non-Exo Domain	chr12	133201309	133201309	G	A	.	.	.	POLE	Damaging	587346_Q2279*	Without Annotated
587376	Colorectal Adenocarcinoma (Genentech, Nature 2012)	Colorectal Adenocarcinoma	P286R	32908	Missense_Mutation	286	Exo Domain	chr12	133253184	133253184	G	C	D	D	D	POLE	Damaging	587376_P286R	Annotated-Driver
8	SUMMIT - Neratinib Basket Study (Multi-Institute, Nature 2018)	Uterine Serous Carcinoma/Uterine Papillary Serous Carcinoma	G7V	8	Missense_Mutation	7	Non-Exo Domain	chr12	133263882	133263882	C	A	T	B	B	POLE	Benign	8_G7V	Without Annotated
98-328H_APPENDIX	Prostate Adenocarcinoma (Fred Hutchinson CRC, Nat Med 2016)	Prostate Adenocarcinoma	S156A	98-328	Missense_Mutation	156	Non-Exo Domain	chr12	133256195	133256195	A	C	T	B	B	POLE	Benign	98-328H_APPENDIX_S156A	Without Annotated
98-328J_LN	Prostate Adenocarcinoma (Fred Hutchinson CRC, Nat Med 2016)	Prostate Adenocarcinoma	S156A	98-328	Missense_Mutation	156	Non-Exo Domain	chr12	133256195	133256195	A	C	T	B	B	POLE	Benign	98-328J_LN_S156A	Without Annotated
ALL-121	Pediatric Preclinical Testing Consortium (Maris, 2019)	T-Lymphoblastic Leukemia/Lymphoma	R222H	P0015	Missense_Mutation	222	Non-Exo Domain	chr12	133254219	133254219	C	T	D	D	D	POLE	Damaging	ALL-121_R222H	Without Annotated
ALL-31	Pediatric Preclinical Testing Consortium (Maris, 2019)	T-Lymphoblastic Leukemia/Lymphoma	I1423V	P0027	Missense_Mutation	1423	Non-Exo Domain	chr12	133220446	133220446	T	C	T	B	B	POLE	Benign	ALL-31_I1423V	Without Annotated
ALL-88	Pediatric Preclinical Testing Consortium (Maris, 2019)	B-Lymphoblastic Leukemia/Lymphoma	Y105C	P0051	Missense_Mutation	105	Non-Exo Domain	chr12	133256780	133256780	T	C	D	D	D	POLE	Damaging	ALL-88_Y105C	Without Annotated
aml_ohsu_2018_16-00392	Acute Myeloid Leukemia (OHSU, Nature 2018)	AML with Myelodysplasia-Related Changes	A1574T	aml_ohsu_2018_2664	Missense_Mutation	1574	Non-Exo Domain	chr12	133219414	133219414	C	T	T	B	B	POLE	Benign	aml_ohsu_2018_16-00392_A1574T	Without Annotated
AMPAC_2264	Ampullary Carcinoma (Baylor College of Medicine, Cell Reports 2016)	Ampullary Carcinoma	A25T	AMPAC_2264	Missense_Mutation	25	Non-Exo Domain	chr12	133257855	133257855	C	T	T	B	B	POLE	Benign	AMPAC_2264_A25T	Without Annotated
AMPAC_2713	Ampullary Carcinoma (Baylor College of Medicine, Cell Reports 2016)	Ampullary Carcinoma	E2141D	AMPAC_2713	Missense_Mutation	2141	Non-Exo Domain	chr12	133202811	133202811	C	A	T	B	B	POLE	Benign	AMPAC_2713_E2141D	Without Annotated
AMPAC_95	Ampullary Carcinoma (Baylor College of Medicine, Cell Reports 2016)	Ampullary Carcinoma	V1727Gfs*57	AMPAC_95	Truncating	1727	Non-Exo Domain	chr12	133218430	133218431	CA	-	.	.	.	POLE	Damaging	AMPAC_95_V1727Gfs*57	Without Annotated
Angio-ASCProject_dyhLT8sG-Tumor-SM-DACWG	The Angiosarcoma Project - Count Me In (Provisional, September 2018)	Angiosarcoma	H580Y	Angio-ASCProject_dyhLT8sG	Missense_Mutation	580	Non-Exo Domain	chr12	133248857	133248857	G	A	T	B	B	POLE	Benign	Angio-ASCProject_dyhLT8sG-Tumor-SM-DACWG_H580Y	Without Annotated
Angio-ASCProject_NdUxUwCM-Tumor-SM-DAE57	The Angiosarcoma Project - Count Me In (Provisional, September 2018)	Angiosarcoma	S1380L	Angio-ASCProject_NdUxUwCM	Missense_Mutation	1380	Non-Exo Domain	chr12	133225525	133225525	G	A	T	B	B	POLE	Benign	Angio-ASCProject_NdUxUwCM-Tumor-SM-DAE57_S1380L	Without Annotated
Angio-ASCProject_oQi7i3U5-Tumor-SM-DADHK	The Angiosarcoma Project - Count Me In (Provisional, September 2018)	Angiosarcoma	P2100S	Angio-ASCProject_oQi7i3U5	Missense_Mutation	2100	Non-Exo Domain	chr12	133208933	133208933	G	A	D	D	D	POLE	Damaging	Angio-ASCProject_oQi7i3U5-Tumor-SM-DADHK_P2100S	Without Annotated
Au1	Desmoplastic Melanoma (Broad Institute, Nat Genet 2015)	Desmoplastic Melanoma	P1084L	Au1	Missense_Mutation	1084	Non-Exo Domain	chr12	133235905	133235905	G	A	D	D	D	POLE	Damaging	Au1_P1084L	Without Annotated
Au4	Desmoplastic Melanoma (Broad Institute, Nat Genet 2015)	Desmoplastic Melanoma	Q453*	Au4	Truncating	453	Exo Domain	chr12	133250163	133250163	G	A	.	.	.	POLE	Damaging	Au4_Q453*	Without Annotated
B10	Bladder Urothelial Carcinoma (BGI, Nat Genet 2013)	Bladder Urothelial Carcinoma	V1446Gfs*3	B10	Truncating	1446	Non-Exo Domain	chr12	133220099	133220100	CA	-	.	.	.	POLE	Damaging	B10_V1446Gfs*3	Without Annotated
B86	Bladder Urothelial Carcinoma (BGI, Nat Genet 2013)	Bladder Urothelial Carcinoma	E169D	B86	Missense_Mutation	169	Non-Exo Domain	chr12	133256154	133256154	C	G	T	B	B	POLE	Benign	B86_E169D	Without Annotated
BR-V-067	Breast Invasive Carcinoma (Broad, Nature 2012)	Infiltrating Ductal Carcinoma	R1870H	BR-V-067	Missense_Mutation	1870	Non-Exo Domain	chr12	133214669	133214669	C	T	D	D	D	POLE	Damaging	BR-V-067_R1870H	Without Annotated
CAC_2987	Ampullary Carcinoma (Baylor College of Medicine, Cell Reports 2016)	Ampullary Carcinoma	F2064L	CAC_2987	Missense_Mutation	2064	Non-Exo Domain	chr12	133209039	133209039	G	C	T	B	B	POLE	Benign	CAC_2987_F2064L	Without Annotated
CHC1148T	Hepatocellular Carcinomas (INSERM, Nat Genet 2015)	Hepatocellular Carcinoma	S605N	CHC1148T	Missense_Mutation	605	Non-Exo Domain	chr12	133245506	133245506	C	T	T	B	B	POLE	Benign	CHC1148T_S605N	Without Annotated
CHC1708T	Hepatocellular Carcinomas (INSERM, Nat Genet 2015)	Hepatocellular Carcinoma	A463S	CHC1708T	Missense_Mutation	463	Exo Domain	chr12	133249836	133249836	C	A	D	D	D	POLE	Damaging	CHC1708T_A463S	Without Annotated
CHC1749T	Hepatocellular Carcinomas (INSERM, Nat Genet 2015)	Hepatocellular Carcinoma	P2154R	CHC1749T	Missense_Mutation	2154	Non-Exo Domain	chr12	133202773	133202773	G	C	T	B	B	POLE	Benign	CHC1749T_P2154R	Without Annotated
CHC2103T	Hepatocellular Carcinomas (INSERM, Nat Genet 2015)	Hepatocellular Carcinoma	K902N	CHC2103T	Missense_Mutation	902	Non-Exo Domain	chr12	133240590	133240590	C	A	T	P	B	POLE	Benign	CHC2103T_K902N	Without Annotated
CHC432T	Hepatocellular Carcinomas (INSERM, Nat Genet 2015)	Hepatocellular Carcinoma	H735L	CHC432T	Missense_Mutation	735	Non-Exo Domain	chr12	133244204	133244204	T	A	D	B	B	POLE	Benign	CHC432T_H735L	Without Annotated
CHC892T	Hepatocellular Carcinomas (INSERM, Nat Genet 2015)	Hepatocellular Carcinoma	R1579H	CHC892T	Missense_Mutation	1579	Non-Exo Domain	chr12	133219308	133219308	C	T	T	B	B	POLE	Benign	CHC892T_R1579H	Without Annotated
CHC892T	Hepatocellular Carcinomas (INSERM, Nat Genet 2015)	Hepatocellular Carcinoma	W1013*	CHC892T	Truncating	1013	Non-Exo Domain	chr12	133237576	133237576	C	T	.	.	.	POLE	Damaging	CHC892T_W1013*	Without Annotated
CHEWS024	Pediatric Ewing Sarcoma (DFCI, Cancer Discov 2014)	Ewing Sarcoma	F1030Y	CHEWS024	Missense_Mutation	1030	Non-Exo Domain	chr12	133236067	133236067	A	T	D	D	D	POLE	Damaging	CHEWS024_F1030Y	Without Annotated
CHEWS031	Pediatric Ewing Sarcoma (DFCI, Cancer Discov 2014)	Ewing Sarcoma	V240L	CHEWS031	Missense_Mutation	240	Non-Exo Domain	chr12	133254166	133254166	C	G	T	D	P	POLE	Benign	CHEWS031_V240L	Without Annotated
CLL-GCLL-0172-Tumor-SM-41JZ4	Chronic Lymphocytic Leukemia (Broad, Nature 2015)	Chronic Lymphocytic Leukemia/Small Lymphocytic Lymphoma	P1549S	CLL-GCLL-0172-Tumor-SM-41JZ4	Missense_Mutation	1549	Non-Exo Domain	chr12	133219489	133219489	G	A	T	B	B	POLE	Benign	CLL-GCLL-0172-Tumor-SM-41JZ4_P1549S	Without Annotated
cll_iuopa_2015_802	Chronic Lymphocytic Leukemia (IUOPA, Nature 2015)	Chronic Lymphocytic Leukemia/Small Lymphocytic Lymphoma	I312F	cll_iuopa_2015_802	Missense_Mutation	312	Exo Domain	chr12	133252766	133252766	T	A	D	P	P	POLE	Damaging	cll_iuopa_2015_802_I312F	Without Annotated
coad_caseccc_15931	Colon Adenocarcinoma (CaseCCC, PNAS 2015)	Colon Adenocarcinoma	Q2143R	coad_caseccc_15931	Missense_Mutation	2143	Non-Exo Domain	chr12	133202806	133202806	T	C	T	B	B	POLE	Benign	coad_caseccc_15931_Q2143R	Without Annotated
coadread_dfci_2016_102	Colorectal Adenocarcinoma (DFCI, Cell Reports 2016)	Colorectal Adenocarcinoma	I843del	coadread_dfci_2016_102	In_Frame	843	Non-Exo Domain	chr12	133240987	133240989	TGA	-	.	.	.	POLE	Damaging	coadread_dfci_2016_102_I843del	Without Annotated
coadread_dfci_2016_108	Colorectal Adenocarcinoma (DFCI, Cell Reports 2016)	Colorectal Adenocarcinoma	R616H	coadread_dfci_2016_108	Missense_Mutation	616	Non-Exo Domain	chr12	133245473	133245473	C	T	D	D	D	POLE	Damaging	coadread_dfci_2016_108_R616H	Without Annotated
coadread_dfci_2016_112874	Colorectal Adenocarcinoma (DFCI, Cell Reports 2016)	Colorectal Adenocarcinoma	R1823C	coadread_dfci_2016_112874	Missense_Mutation	1823	Non-Exo Domain	chr12	133215796	133215796	G	A	D	D	D	POLE	Damaging	coadread_dfci_2016_112874_R1823C	Without Annotated
coadread_dfci_2016_115875	Colorectal Adenocarcinoma (DFCI, Cell Reports 2016)	Colorectal Adenocarcinoma	R2017H	coadread_dfci_2016_115875	Missense_Mutation	2017	Non-Exo Domain	chr12	133209336	133209336	C	T	T	B	B	POLE	Benign	coadread_dfci_2016_115875_R2017H	Without Annotated
coadread_dfci_2016_116	Colorectal Adenocarcinoma (DFCI, Cell Reports 2016)	Colorectal Adenocarcinoma	P286R	coadread_dfci_2016_116	Missense_Mutation	286	Exo Domain	chr12	133253184	133253184	G	C	D	D	D	POLE	Damaging	coadread_dfci_2016_116_P286R	Annotated-Driver
coadread_dfci_2016_116	Colorectal Adenocarcinoma (DFCI, Cell Reports 2016)	Colorectal Adenocarcinoma	P1159S	coadread_dfci_2016_116	Missense_Mutation	1159	Non-Exo Domain	chr12	133233829	133233829	G	A	D	D	D	POLE	Damaging	coadread_dfci_2016_116_P1159S	Without Annotated
coadread_dfci_2016_1202	Colorectal Adenocarcinoma (DFCI, Cell Reports 2016)	Colorectal Adenocarcinoma	V1725L	coadread_dfci_2016_1202	Missense_Mutation	1725	Non-Exo Domain	chr12	133218763	133218763	C	A	D	B	B	POLE	Benign	coadread_dfci_2016_1202_V1725L	Without Annotated
coadread_dfci_2016_1212	Colorectal Adenocarcinoma (DFCI, Cell Reports 2016)	Colorectal Adenocarcinoma	V1426I	coadread_dfci_2016_1212	Missense_Mutation	1426	Non-Exo Domain	chr12	133220437	133220437	C	T	T	P	B	POLE	Benign	coadread_dfci_2016_1212_V1426I	Without Annotated
coadread_dfci_2016_123	Colorectal Adenocarcinoma (DFCI, Cell Reports 2016)	Colorectal Adenocarcinoma	P441L	coadread_dfci_2016_123	Missense_Mutation	441	Exo Domain	chr12	133250198	133250198	G	A	D	D	D	POLE	Damaging	coadread_dfci_2016_123_P441L	Without Annotated
coadread_dfci_2016_1231	Colorectal Adenocarcinoma (DFCI, Cell Reports 2016)	Colorectal Adenocarcinoma	R639C	coadread_dfci_2016_1231	Missense_Mutation	639	Non-Exo Domain	chr12	133245405	133245405	G	A	D	D	D	POLE	Damaging	coadread_dfci_2016_1231_R639C	Without Annotated
coadread_dfci_2016_1849	Colorectal Adenocarcinoma (DFCI, Cell Reports 2016)	Colorectal Adenocarcinoma	A1586T	coadread_dfci_2016_1849	Missense_Mutation	1586	Non-Exo Domain	chr12	133219288	133219288	C	T	T	P	B	POLE	Benign	coadread_dfci_2016_1849_A1586T	Without Annotated
coadread_dfci_2016_189255	Colorectal Adenocarcinoma (DFCI, Cell Reports 2016)	Colorectal Adenocarcinoma	G2042R	coadread_dfci_2016_189255	Missense_Mutation	2042	Non-Exo Domain	chr12	133209262	133209262	C	T	T	B	B	POLE	Benign	coadread_dfci_2016_189255_G2042R	Without Annotated
coadread_dfci_2016_196972	Colorectal Adenocarcinoma (DFCI, Cell Reports 2016)	Colorectal Adenocarcinoma	R762Q	coadread_dfci_2016_196972	Missense_Mutation	762	Non-Exo Domain	chr12	133244123	133244123	C	T	D	D	D	POLE	Damaging	coadread_dfci_2016_196972_R762Q	Without Annotated
coadread_dfci_2016_197	Colorectal Adenocarcinoma (DFCI, Cell Reports 2016)	Colorectal Adenocarcinoma	A2030Pfs*18	coadread_dfci_2016_197	Truncating	2030	Non-Exo Domain	chr12	133209298	133209298	C	0	.	.	.	POLE	Damaging	coadread_dfci_2016_197_A2030Pfs*18	Without Annotated
coadread_dfci_2016_2227	Colorectal Adenocarcinoma (DFCI, Cell Reports 2016)	Colorectal Adenocarcinoma	A1149V	coadread_dfci_2016_2227	Missense_Mutation	1149	Non-Exo Domain	chr12	133233948	133233948	G	A	D	D	D	POLE	Damaging	coadread_dfci_2016_2227_A1149V	Without Annotated
coadread_dfci_2016_2269	Colorectal Adenocarcinoma (DFCI, Cell Reports 2016)	Colorectal Adenocarcinoma	V411L	coadread_dfci_2016_2269	Missense_Mutation	411	Exo Domain	chr12	133250289	133250289	C	G	D	D	D	POLE	Damaging	coadread_dfci_2016_2269_V411L	Annotated-Driver
coadread_dfci_2016_230737	Colorectal Adenocarcinoma (DFCI, Cell Reports 2016)	Colorectal Adenocarcinoma	R1839C	coadread_dfci_2016_230737	Missense_Mutation	1839	Non-Exo Domain	chr12	133215748	133215748	G	A	D	D	D	POLE	Damaging	coadread_dfci_2016_230737_R1839C	Without Annotated
coadread_dfci_2016_242594	Colorectal Adenocarcinoma (DFCI, Cell Reports 2016)	Colorectal Adenocarcinoma	R1519C	coadread_dfci_2016_242594	Missense_Mutation	1519	Non-Exo Domain	chr12	133219579	133219579	G	A	D	D	D	POLE	Damaging	coadread_dfci_2016_242594_R1519C	Without Annotated
coadread_dfci_2016_2448	Colorectal Adenocarcinoma (DFCI, Cell Reports 2016)	Colorectal Adenocarcinoma	E2082G	coadread_dfci_2016_2448	Missense_Mutation	2082	Non-Exo Domain	chr12	133208986	133208986	T	C	T	B	B	POLE	Benign	coadread_dfci_2016_2448_E2082G	Without Annotated
coadread_dfci_2016_2455	Colorectal Adenocarcinoma (DFCI, Cell Reports 2016)	Colorectal Adenocarcinoma	R1436W	coadread_dfci_2016_2455	Missense_Mutation	1436	Non-Exo Domain	chr12	133220131	133220131	G	A	D	D	D	POLE	Damaging	coadread_dfci_2016_2455_R1436W	Without Annotated
coadread_dfci_2016_2565	Colorectal Adenocarcinoma (DFCI, Cell Reports 2016)	Colorectal Adenocarcinoma	G364R	coadread_dfci_2016_2565	Missense_Mutation	364	Exo Domain	chr12	133252337	133252337	C	T	D	D	D	POLE	Damaging	coadread_dfci_2016_2565_G364R	Without Annotated
coadread_dfci_2016_267922	Colorectal Adenocarcinoma (DFCI, Cell Reports 2016)	Colorectal Adenocarcinoma	N882I	coadread_dfci_2016_267922	Missense_Mutation	882	Non-Exo Domain	chr12	133240651	133240651	T	A	D	P	P	POLE	Damaging	coadread_dfci_2016_267922_N882I	Without Annotated
coadread_dfci_2016_280091	Colorectal Adenocarcinoma (DFCI, Cell Reports 2016)	Colorectal Adenocarcinoma	L1151M	coadread_dfci_2016_280091	Missense_Mutation	1151	Non-Exo Domain	chr12	133233943	133233943	G	T	T	P	B	POLE	Benign	coadread_dfci_2016_280091_L1151M	Without Annotated
coadread_dfci_2016_293	Colorectal Adenocarcinoma (DFCI, Cell Reports 2016)	Colorectal Adenocarcinoma	R976C	coadread_dfci_2016_293	Missense_Mutation	976	Non-Exo Domain	chr12	133237689	133237689	G	A	D	D	D	POLE	Damaging	coadread_dfci_2016_293_R976C	Without Annotated
coadread_dfci_2016_293	Colorectal Adenocarcinoma (DFCI, Cell Reports 2016)	Colorectal Adenocarcinoma	L698Pfs*95	coadread_dfci_2016_293	Truncating	698	Non-Exo Domain	chr12	133245023	133245023	-	GG	.	.	.	POLE	Damaging	coadread_dfci_2016_293_L698Pfs*95	Without Annotated
coadread_dfci_2016_2936	Colorectal Adenocarcinoma (DFCI, Cell Reports 2016)	Colorectal Adenocarcinoma	R759C	coadread_dfci_2016_2936	Missense_Mutation	759	Non-Exo Domain	chr12	133244133	133244133	G	A	D	D	D	POLE	Damaging	coadread_dfci_2016_2936_R759C	Without Annotated
coadread_dfci_2016_302124	Colorectal Adenocarcinoma (DFCI, Cell Reports 2016)	Colorectal Adenocarcinoma	Y1995C	coadread_dfci_2016_302124	Missense_Mutation	1995	Non-Exo Domain	chr12	133210792	133210792	T	C	T	P	P	POLE	Benign	coadread_dfci_2016_302124_Y1995C	Without Annotated
coadread_dfci_2016_3049	Colorectal Adenocarcinoma (DFCI, Cell Reports 2016)	Colorectal Adenocarcinoma	L2270H	coadread_dfci_2016_3049	Missense_Mutation	2270	Non-Exo Domain	chr12	133201335	133201335	A	T	D	D	D	POLE	Damaging	coadread_dfci_2016_3049_L2270H	Without Annotated
coadread_dfci_2016_3178	Colorectal Adenocarcinoma (DFCI, Cell Reports 2016)	Colorectal Adenocarcinoma	A1140T	coadread_dfci_2016_3178	Missense_Mutation	1140	Non-Exo Domain	chr12	133233976	133233976	C	T	T	B	B	POLE	Benign	coadread_dfci_2016_3178_A1140T	Without Annotated
coadread_dfci_2016_3184	Colorectal Adenocarcinoma (DFCI, Cell Reports 2016)	Colorectal Adenocarcinoma	R446W	coadread_dfci_2016_3184	Missense_Mutation	446	Exo Domain	chr12	133250184	133250184	G	A	D	D	D	POLE	Damaging	coadread_dfci_2016_3184_R446W	Without Annotated
coadread_dfci_2016_3202	Colorectal Adenocarcinoma (DFCI, Cell Reports 2016)	Colorectal Adenocarcinoma	R665W	coadread_dfci_2016_3202	Missense_Mutation	665	Non-Exo Domain	chr12	133245254	133245254	G	A	D	D	D	POLE	Damaging	coadread_dfci_2016_3202_R665W	Without Annotated
coadread_dfci_2016_3202	Colorectal Adenocarcinoma (DFCI, Cell Reports 2016)	Colorectal Adenocarcinoma	P1779L	coadread_dfci_2016_3202	Missense_Mutation	1779	Non-Exo Domain	chr12	133218275	133218275	G	A	T	B	B	POLE	Benign	coadread_dfci_2016_3202_P1779L	Without Annotated
coadread_dfci_2016_3235	Colorectal Adenocarcinoma (DFCI, Cell Reports 2016)	Colorectal Adenocarcinoma	P286R	coadread_dfci_2016_3235	Missense_Mutation	286	Exo Domain	chr12	133253184	133253184	G	C	D	D	D	POLE	Damaging	coadread_dfci_2016_3235_P286R	Annotated-Driver
coadread_dfci_2016_3319	Colorectal Adenocarcinoma (DFCI, Cell Reports 2016)	Colorectal Adenocarcinoma	T207A	coadread_dfci_2016_3319	Missense_Mutation	207	Non-Exo Domain	chr12	133254265	133254265	T	C	T	B	B	POLE	Benign	coadread_dfci_2016_3319_T207A	Without Annotated
coadread_dfci_2016_335135	Colorectal Adenocarcinoma (DFCI, Cell Reports 2016)	Colorectal Adenocarcinoma	L1032F	coadread_dfci_2016_335135	Missense_Mutation	1032	Non-Exo Domain	chr12	133236062	133236062	G	A	D	D	P	POLE	Damaging	coadread_dfci_2016_335135_L1032F	Without Annotated
coadread_dfci_2016_335135	Colorectal Adenocarcinoma (DFCI, Cell Reports 2016)	Colorectal Adenocarcinoma	A824V	coadread_dfci_2016_335135	Missense_Mutation	824	Non-Exo Domain	chr12	133241046	133241046	G	A	D	D	D	POLE	Damaging	coadread_dfci_2016_335135_A824V	Without Annotated
coadread_dfci_2016_335135	Colorectal Adenocarcinoma (DFCI, Cell Reports 2016)	Colorectal Adenocarcinoma	D1176G	coadread_dfci_2016_335135	Missense_Mutation	1176	Non-Exo Domain	chr12	133233777	133233777	T	C	D	D	D	POLE	Damaging	coadread_dfci_2016_335135_D1176G	Without Annotated
coadread_dfci_2016_3399	Colorectal Adenocarcinoma (DFCI, Cell Reports 2016)	Colorectal Adenocarcinoma	R975C	coadread_dfci_2016_3399	Missense_Mutation	975	Non-Exo Domain	chr12	133237692	133237692	G	A	D	D	D	POLE	Damaging	coadread_dfci_2016_3399_R975C	Without Annotated
coadread_dfci_2016_3430	Colorectal Adenocarcinoma (DFCI, Cell Reports 2016)	Colorectal Adenocarcinoma	R975C	coadread_dfci_2016_3430	Missense_Mutation	975	Non-Exo Domain	chr12	133237692	133237692	G	A	D	D	D	POLE	Damaging	coadread_dfci_2016_3430_R975C	Without Annotated
coadread_dfci_2016_3496	Colorectal Adenocarcinoma (DFCI, Cell Reports 2016)	Colorectal Adenocarcinoma	R1508C	coadread_dfci_2016_3496	Missense_Mutation	1508	Non-Exo Domain	chr12	133219839	133219839	G	A	D	D	P	POLE	Damaging	coadread_dfci_2016_3496_R1508C	Without Annotated
coadread_dfci_2016_3498	Colorectal Adenocarcinoma (DFCI, Cell Reports 2016)	Colorectal Adenocarcinoma	X774_splice	coadread_dfci_2016_3498	Truncating	774	Non-Exo Domain	chr12	133242038	133242038	T	C	.	.	.	POLE	Damaging	coadread_dfci_2016_3498_X774_splice	Without Annotated
coadread_dfci_2016_352983	Colorectal Adenocarcinoma (DFCI, Cell Reports 2016)	Colorectal Adenocarcinoma	A724V	coadread_dfci_2016_352983	Missense_Mutation	724	Non-Exo Domain	chr12	133244944	133244944	G	A	T	P	B	POLE	Benign	coadread_dfci_2016_352983_A724V	Without Annotated
coadread_dfci_2016_3641	Colorectal Adenocarcinoma (DFCI, Cell Reports 2016)	Colorectal Adenocarcinoma	A2239T	coadread_dfci_2016_3641	Missense_Mutation	2239	Non-Exo Domain	chr12	133201523	133201523	C	T	T	D	P	POLE	Benign	coadread_dfci_2016_3641_A2239T	Without Annotated
coadread_dfci_2016_368	Colorectal Adenocarcinoma (DFCI, Cell Reports 2016)	Colorectal Adenocarcinoma	P1692S	coadread_dfci_2016_368	Missense_Mutation	1692	Non-Exo Domain	chr12	133218862	133218862	G	A	D	D	D	POLE	Damaging	coadread_dfci_2016_368_P1692S	Without Annotated
coadread_dfci_2016_3690	Colorectal Adenocarcinoma (DFCI, Cell Reports 2016)	Colorectal Adenocarcinoma	A427T	coadread_dfci_2016_3690	Missense_Mutation	427	Exo Domain	chr12	133250241	133250241	C	T	T	B	B	POLE	Benign	coadread_dfci_2016_3690_A427T	Without Annotated
coadread_dfci_2016_390	Colorectal Adenocarcinoma (DFCI, Cell Reports 2016)	Colorectal Adenocarcinoma	A2180V	coadread_dfci_2016_390	Missense_Mutation	2180	Non-Exo Domain	chr12	133202349	133202349	G	A	T	B	B	POLE	Benign	coadread_dfci_2016_390_A2180V	Without Annotated
coadread_dfci_2016_402	Colorectal Adenocarcinoma (DFCI, Cell Reports 2016)	Colorectal Adenocarcinoma	L1245H	coadread_dfci_2016_402	Missense_Mutation	1245	Non-Exo Domain	chr12	133226324	133226324	A	T	T	B	B	POLE	Benign	coadread_dfci_2016_402_L1245H	Without Annotated
coadread_dfci_2016_578	Colorectal Adenocarcinoma (DFCI, Cell Reports 2016)	Colorectal Adenocarcinoma	S459F	coadread_dfci_2016_578	Missense_Mutation	459	Exo Domain	chr12	133249847	133249847	G	A	D	D	D	POLE	Damaging	coadread_dfci_2016_578_S459F	Annotated-Driver
coadread_dfci_2016_578	Colorectal Adenocarcinoma (DFCI, Cell Reports 2016)	Colorectal Adenocarcinoma	V1972G	coadread_dfci_2016_578	Missense_Mutation	1972	Non-Exo Domain	chr12	133210861	133210861	A	C	T	B	B	POLE	Benign	coadread_dfci_2016_578_V1972G	Without Annotated
coadread_dfci_2016_593	Colorectal Adenocarcinoma (DFCI, Cell Reports 2016)	Colorectal Adenocarcinoma	S459F	coadread_dfci_2016_593	Missense_Mutation	459	Exo Domain	chr12	133249847	133249847	G	A	D	D	D	POLE	Damaging	coadread_dfci_2016_593_S459F	Annotated-Driver
coadread_dfci_2016_593	Colorectal Adenocarcinoma (DFCI, Cell Reports 2016)	Colorectal Adenocarcinoma	R1826W	coadread_dfci_2016_593	Missense_Mutation	1826	Non-Exo Domain	chr12	133215787	133215787	G	A	D	D	P	POLE	Damaging	coadread_dfci_2016_593_R1826W	Without Annotated
coadread_dfci_2016_593	Colorectal Adenocarcinoma (DFCI, Cell Reports 2016)	Colorectal Adenocarcinoma	L1235I	coadread_dfci_2016_593	Missense_Mutation	1235	Non-Exo Domain	chr12	133226355	133226355	G	T	T	B	B	POLE	Benign	coadread_dfci_2016_593_L1235I	Without Annotated
coadread_dfci_2016_676	Colorectal Adenocarcinoma (DFCI, Cell Reports 2016)	Colorectal Adenocarcinoma	G364R	coadread_dfci_2016_676	Missense_Mutation	364	Exo Domain	chr12	133252337	133252337	C	T	D	D	D	POLE	Damaging	coadread_dfci_2016_676_G364R	Without Annotated
coadread_dfci_2016_677	Colorectal Adenocarcinoma (DFCI, Cell Reports 2016)	Colorectal Adenocarcinoma	R685W	coadread_dfci_2016_677	Missense_Mutation	685	Non-Exo Domain	chr12	133245062	133245062	G	A	T	D	D	POLE	Benign	coadread_dfci_2016_677_R685W	Without Annotated
coadread_dfci_2016_683	Colorectal Adenocarcinoma (DFCI, Cell Reports 2016)	Colorectal Adenocarcinoma	P1432L	coadread_dfci_2016_683	Missense_Mutation	1432	Non-Exo Domain	chr12	133220142	133220142	G	A	D	D	P	POLE	Damaging	coadread_dfci_2016_683_P1432L	Without Annotated
coadread_dfci_2016_683	Colorectal Adenocarcinoma (DFCI, Cell Reports 2016)	Colorectal Adenocarcinoma	Q980P	coadread_dfci_2016_683	Missense_Mutation	980	Non-Exo Domain	chr12	133237676	133237676	T	G	D	P	P	POLE	Damaging	coadread_dfci_2016_683_Q980P	Without Annotated
COG-N-560x	Pediatric Preclinical Testing Consortium (Maris, 2019)	Neuroblastoma	R825C	P0074	Missense_Mutation	825	Non-Exo Domain	chr12	133241044	133241044	G	A	D	D	D	POLE	Damaging	COG-N-560x_R825C	Without Annotated
CRUK0006-R1	Non-Small Cell Lung Cancer (TRACERx, NEJM 2017)	Non-Small Cell Lung Cancer	Q39E	CRUK0006	Missense_Mutation	39	Non-Exo Domain	chr12	133257813	133257813	G	C	T	B	B	POLE	Benign	CRUK0006-R1_Q39E	Without Annotated
CRUK0011-R1	Non-Small Cell Lung Cancer (TRACERx, NEJM 2017)	Non-Small Cell Lung Cancer	X1266_splice	CRUK0011	Truncating	1266	Non-Exo Domain	chr12	133226104	133226104	G	A	.	.	.	POLE	Damaging	CRUK0011-R1_X1266_splice	Without Annotated
CRUK0011-R2	Non-Small Cell Lung Cancer (TRACERx, NEJM 2017)	Non-Small Cell Lung Cancer	X1266_splice	CRUK0011	Truncating	1266	Non-Exo Domain	chr12	133226104	133226104	G	A	.	.	.	POLE	Damaging	CRUK0011-R2_X1266_splice	Without Annotated
CRUK0011-R3	Non-Small Cell Lung Cancer (TRACERx, NEJM 2017)	Non-Small Cell Lung Cancer	X1266_splice	CRUK0011	Truncating	1266	Non-Exo Domain	chr12	133226104	133226104	G	A	.	.	.	POLE	Damaging	CRUK0011-R3_X1266_splice	Without Annotated
CRUK0020-R1	Non-Small Cell Lung Cancer (TRACERx, NEJM 2017)	Non-Small Cell Lung Cancer	X240_splice	CRUK0020	Truncating	240	Non-Exo Domain	chr12	133254156	133254156	C	A	.	.	.	POLE	Damaging	CRUK0020-R1_X240_splice	Without Annotated
CRUK0020-R2	Non-Small Cell Lung Cancer (TRACERx, NEJM 2017)	Non-Small Cell Lung Cancer	X240_splice	CRUK0020	Truncating	240	Non-Exo Domain	chr12	133254156	133254156	C	A	.	.	.	POLE	Damaging	CRUK0020-R2_X240_splice	Without Annotated
CRUK0024-R1	Non-Small Cell Lung Cancer (TRACERx, NEJM 2017)	Non-Small Cell Lung Cancer	D138Y	CRUK0024	Missense_Mutation	138	Non-Exo Domain	chr12	133256551	133256551	C	A	D	D	D	POLE	Damaging	CRUK0024-R1_D138Y	Without Annotated
CRUK0024-R2	Non-Small Cell Lung Cancer (TRACERx, NEJM 2017)	Non-Small Cell Lung Cancer	D138Y	CRUK0024	Missense_Mutation	138	Non-Exo Domain	chr12	133256551	133256551	C	A	D	D	D	POLE	Damaging	CRUK0024-R2_D138Y	Without Annotated
CRUK0024-R3	Non-Small Cell Lung Cancer (TRACERx, NEJM 2017)	Non-Small Cell Lung Cancer	D138Y	CRUK0024	Missense_Mutation	138	Non-Exo Domain	chr12	133256551	133256551	C	A	D	D	D	POLE	Damaging	CRUK0024-R3_D138Y	Without Annotated
CRUK0024-R4	Non-Small Cell Lung Cancer (TRACERx, NEJM 2017)	Non-Small Cell Lung Cancer	D138Y	CRUK0024	Missense_Mutation	138	Non-Exo Domain	chr12	133256551	133256551	C	A	D	D	D	POLE	Damaging	CRUK0024-R4_D138Y	Without Annotated
CRUK0024-R6	Non-Small Cell Lung Cancer (TRACERx, NEJM 2017)	Non-Small Cell Lung Cancer	D138Y	CRUK0024	Missense_Mutation	138	Non-Exo Domain	chr12	133256551	133256551	C	A	D	D	D	POLE	Damaging	CRUK0024-R6_D138Y	Without Annotated
CRUK0079-R1	Non-Small Cell Lung Cancer (TRACERx, NEJM 2017)	Non-Small Cell Lung Cancer	K1383N	CRUK0079	Missense_Mutation	1383	Non-Exo Domain	chr12	133225515	133225515	C	A	D	B	B	POLE	Benign	CRUK0079-R1_K1383N	Without Annotated
CRUK0079-R2	Non-Small Cell Lung Cancer (TRACERx, NEJM 2017)	Non-Small Cell Lung Cancer	K1383N	CRUK0079	Missense_Mutation	1383	Non-Exo Domain	chr12	133225515	133225515	C	A	D	B	B	POLE	Benign	CRUK0079-R2_K1383N	Without Annotated
CRUK0079-R3	Non-Small Cell Lung Cancer (TRACERx, NEJM 2017)	Non-Small Cell Lung Cancer	K1383N	CRUK0079	Missense_Mutation	1383	Non-Exo Domain	chr12	133225515	133225515	C	A	D	B	B	POLE	Benign	CRUK0079-R3_K1383N	Without Annotated
CRUK0079-R4	Non-Small Cell Lung Cancer (TRACERx, NEJM 2017)	Non-Small Cell Lung Cancer	K1383N	CRUK0079	Missense_Mutation	1383	Non-Exo Domain	chr12	133225515	133225515	C	A	D	B	B	POLE	Benign	CRUK0079-R4_K1383N	Without Annotated
CRUK0081-R1	Non-Small Cell Lung Cancer (TRACERx, NEJM 2017)	Non-Small Cell Lung Cancer	X1577_splice	CRUK0081	Truncating	1577	Non-Exo Domain	chr12	133219322	133219322	C	T	.	.	.	POLE	Damaging	CRUK0081-R1_X1577_splice	Without Annotated
CRUK0081-R5	Non-Small Cell Lung Cancer (TRACERx, NEJM 2017)	Non-Small Cell Lung Cancer	X1577_splice	CRUK0081	Truncating	1577	Non-Exo Domain	chr12	133219322	133219322	C	T	.	.	.	POLE	Damaging	CRUK0081-R5_X1577_splice	Without Annotated
CRUK0081-R6	Non-Small Cell Lung Cancer (TRACERx, NEJM 2017)	Non-Small Cell Lung Cancer	X1577_splice	CRUK0081	Truncating	1577	Non-Exo Domain	chr12	133219322	133219322	C	T	.	.	.	POLE	Damaging	CRUK0081-R6_X1577_splice	Without Annotated
CSCC-31-T	Cutaneous Squamous Cell Carcinoma (MD Anderson, Clin Cancer Res 2014)	Cutaneous Squamous Cell Carcinoma	D2172N	CSCC-31-T	Missense_Mutation	2172	Non-Exo Domain	chr12	133202720	133202720	C	T	D	P	P	POLE	Damaging	CSCC-31-T_D2172N	Without Annotated
CSCC-44-T	Cutaneous Squamous Cell Carcinoma (MD Anderson, Clin Cancer Res 2014)	Cutaneous Squamous Cell Carcinoma	R2145*	CSCC-44-T	Truncating	2145	Non-Exo Domain	chr12	133202801	133202801	G	A	.	.	.	POLE	Damaging	CSCC-44-T_R2145*	Without Annotated
CSCC-46-T	Cutaneous Squamous Cell Carcinoma (MD Anderson, Clin Cancer Res 2014)	Cutaneous Squamous Cell Carcinoma	E1001K	CSCC-46-T	Missense_Mutation	1001	Non-Exo Domain	chr12	133237614	133237614	C	T	D	B	B	POLE	Benign	CSCC-46-T_E1001K	Without Annotated
CSCC-62-T	Cutaneous Squamous Cell Carcinoma (MD Anderson, Clin Cancer Res 2014)	Cutaneous Squamous Cell Carcinoma	P418S	CSCC-62-T	Missense_Mutation	418	Exo Domain	chr12	133250268	133250268	G	A	D	D	D	POLE	Damaging	CSCC-62-T_P418S	Without Annotated
DLBCL-MAYO_DLBCL_234	Diffuse Large B cell Lymphoma (DFCI, Nat Med 2018)	Germinal Center B-Cell Type	S2051T	DLBCL-MAYO_DLBCL_234	Missense_Mutation	2051	Non-Exo Domain	chr12	133209080	133209080	A	T	T	B	B	POLE	Benign	DLBCL-MAYO_DLBCL_234_S2051T	Without Annotated
DS-uttcc-060-P	Upper Tract Urothelial Cancer (MSK, Eur Urol 2015)	Upper Tract Urothelial Carcinoma	V411L	DS-uttcc-060	Missense_Mutation	411	Exo Domain	chr12	133250289	133250289	C	A	D	D	D	POLE	Damaging	DS-uttcc-060-P_V411L	Annotated-Driver
DS-uttcc-060-P	Upper Tract Urothelial Cancer (MSK, Eur Urol 2015)	Upper Tract Urothelial Carcinoma	P1205L	DS-uttcc-060	Missense_Mutation	1205	Non-Exo Domain	chr12	133226444	133226444	G	A	T	B	B	POLE	Benign	DS-uttcc-060-P_P1205L	Without Annotated
DS-uttcc-060-P	Upper Tract Urothelial Cancer (MSK, Eur Urol 2015)	Upper Tract Urothelial Carcinoma	R1508C	DS-uttcc-060	Missense_Mutation	1508	Non-Exo Domain	chr12	133219839	133219839	G	A	D	D	P	POLE	Damaging	DS-uttcc-060-P_R1508C	Without Annotated
DS-uttcc-060-P	Upper Tract Urothelial Cancer (MSK, Eur Urol 2015)	Upper Tract Urothelial Carcinoma	R1471C	DS-uttcc-060	Missense_Mutation	1471	Non-Exo Domain	chr12	133220026	133220026	G	A	T	B	B	POLE	Benign	DS-uttcc-060-P_R1471C	Without Annotated
DS-uttcc-060-P	Upper Tract Urothelial Cancer (MSK, Eur Urol 2015)	Upper Tract Urothelial Carcinoma	A716V	DS-uttcc-060	Missense_Mutation	716	Non-Exo Domain	chr12	133244968	133244968	G	A	T	P	B	POLE	Benign	DS-uttcc-060-P_A716V	Without Annotated
DS-uttcc-060-P	Upper Tract Urothelial Cancer (MSK, Eur Urol 2015)	Upper Tract Urothelial Carcinoma	R1858C	DS-uttcc-060	Missense_Mutation	1858	Non-Exo Domain	chr12	133214706	133214706	G	A	D	D	D	POLE	Damaging	DS-uttcc-060-P_R1858C	Without Annotated
DS-uttcc-060-P	Upper Tract Urothelial Cancer (MSK, Eur Urol 2015)	Upper Tract Urothelial Carcinoma	R1631C	DS-uttcc-060	Missense_Mutation	1631	Non-Exo Domain	chr12	133219153	133219153	G	A	T	D	P	POLE	Benign	DS-uttcc-060-P_R1631C	Without Annotated
DS-uttcc-060-P	Upper Tract Urothelial Cancer (MSK, Eur Urol 2015)	Upper Tract Urothelial Carcinoma	A426V	DS-uttcc-060	Missense_Mutation	426	Exo Domain	chr12	133250243	133250243	G	A	D	D	D	POLE	Damaging	DS-uttcc-060-P_A426V	Without Annotated
DS-uttcc-060-P	Upper Tract Urothelial Cancer (MSK, Eur Urol 2015)	Upper Tract Urothelial Carcinoma	A107V	DS-uttcc-060	Missense_Mutation	107	Non-Exo Domain	chr12	133256774	133256774	G	A	T	P	P	POLE	Benign	DS-uttcc-060-P_A107V	Without Annotated
DS-uttcc-069-P	Upper Tract Urothelial Cancer (MSK, Eur Urol 2015)	Upper Tract Urothelial Carcinoma	K1181N	DS-uttcc-069	Missense_Mutation	1181	Non-Exo Domain	chr12	133233761	133233761	C	G	D	P	P	POLE	Damaging	DS-uttcc-069-P_K1181N	Without Annotated
DS-uttcc-078-P	Upper Tract Urothelial Cancer (MSK, Eur Urol 2015)	Upper Tract Urothelial Carcinoma	S925L	DS-uttcc-078	Missense_Mutation	925	Non-Exo Domain	chr12	133238203	133238203	G	A	D	P	P	POLE	Damaging	DS-uttcc-078-P_S925L	Without Annotated
DS-vem-040-M	Metastatic Melanoma (MSKCC, JCO Precis Oncol 2017)	Cutaneous Melanoma	R1630W	VT040	Missense_Mutation	1630	Non-Exo Domain	chr12	133219156	133219156	G	A	D	D	D	POLE	Damaging	DS-vem-040-M_R1630W	Without Annotated
DS-vem-056-M	Metastatic Melanoma (MSKCC, JCO Precis Oncol 2017)	Cutaneous Melanoma	R2028T	VT056	Missense_Mutation	2028	Non-Exo Domain	chr12	133209303	133209303	C	G	T	B	B	POLE	Benign	DS-vem-056-M_R2028T	Without Annotated
DS-vem-061-T	Metastatic Melanoma (MSKCC, JCO Precis Oncol 2017)	Cutaneous Melanoma	F695L	VT061	Missense_Mutation	695	Non-Exo Domain	chr12	133245032	133245032	A	G	T	P	B	POLE	Benign	DS-vem-061-T_F695L	Without Annotated
DS-vem-071-T	Metastatic Melanoma (MSKCC, JCO Precis Oncol 2017)	Cutaneous Melanoma	K1155*	EC-0470	Truncating	1155	Non-Exo Domain	chr12	133233841	133233841	T	A	.	.	.	POLE	Damaging	DS-vem-071-T_K1155*	Without Annotated
DUOAC_782	Ampullary Carcinoma (Baylor College of Medicine, Cell Reports 2016)	Ampullary Carcinoma	K776E	DUOAC_782	Missense_Mutation	776	Non-Exo Domain	chr12	133242030	133242030	T	C	D	D	D	POLE	Damaging	DUOAC_782_K776E	Without Annotated
ESO-153	Esophageal Adenocarcinoma (DFCI, Nat Genet 2013)	Esophageal Adenocarcinoma	C619F	ESO-153	Missense_Mutation	619	Non-Exo Domain	chr12	133245464	133245464	C	A	T	B	B	POLE	Benign	ESO-153_C619F	Without Annotated
ESO-175	Esophageal Adenocarcinoma (DFCI, Nat Genet 2013)	Esophageal Adenocarcinoma	Q1774H	ESO-175	Missense_Mutation	1774	Non-Exo Domain	chr12	133218289	133218289	C	A	T	B	B	POLE	Benign	ESO-175_Q1774H	Without Annotated
ESO-187	Esophageal Adenocarcinoma (DFCI, Nat Genet 2013)	Esophageal Adenocarcinoma	K2210del	ESO-187	In_Frame	2210	Non-Exo Domain	chr12	133202258	133202260	CTT	-	.	.	.	POLE	Damaging	ESO-187_K2210del	Without Annotated
ESO-859	Esophageal Adenocarcinoma (DFCI, Nat Genet 2013)	Esophageal Adenocarcinoma	V240M	ESO-859	Missense_Mutation	240	Non-Exo Domain	chr12	133254166	133254166	C	T	D	D	D	POLE	Damaging	ESO-859_V240M	Without Annotated
ETP-3	Pediatric Preclinical Testing Consortium (Maris, 2019)	Early T-Cell Precursor Lymphoblastic Leukemia	N309S	P0091	Missense_Mutation	309	Exo Domain	chr12	133252774	133252774	T	C	D	D	D	POLE	Damaging	ETP-3_N309S	Without Annotated
GARV_0665	Pancreatic Adenocarcinoma (QCMG, Nature 2016)	Pancreatic Adenocarcinoma	X369_splice	GARV_0665	Truncating	369	Exo Domain	chr12	133252106	133252106	G	A	.	.	.	POLE	Damaging	GARV_0665_X369_splice	Without Annotated
GC_357T-GC_357N	Stomach Adenocarcinoma (U Tokyo, Nat Genet 2014)	Stomach Adenocarcinoma	E915K	GC357	Missense_Mutation	915	Non-Exo Domain	chr12	133238234	133238234	C	T	T	B	B	POLE	Benign	GC_357T-GC_357N_E915K	Without Annotated
H060690	Liver Hepatocellular Carcinoma (AMC, Hepatology 2014)	Hepatocellular Adenoma	A1854S	H060690	Missense_Mutation	1854	Non-Exo Domain	chr12	133214718	133214718	C	A	T	P	B	POLE	Benign	H060690_A1854S	Without Annotated
H062024	Liver Hepatocellular Carcinoma (AMC, Hepatology 2014)	Hepatocellular Adenoma	Q2263K	H062024	Missense_Mutation	2263	Non-Exo Domain	chr12	133201357	133201357	G	T	T	B	B	POLE	Benign	H062024_Q2263K	Without Annotated
H091449	Liver Hepatocellular Carcinoma (AMC, Hepatology 2014)	Hepatocellular Adenoma	I1871F	H091449	Missense_Mutation	1871	Non-Exo Domain	chr12	133214667	133214667	T	A	D	D	D	POLE	Damaging	H091449_I1871F	Without Annotated
H091867	Liver Hepatocellular Carcinoma (AMC, Hepatology 2014)	Hepatocellular Adenoma	V1387A	H091867	Missense_Mutation	1387	Non-Exo Domain	chr12	133220553	133220553	A	G	T	B	B	POLE	Benign	H091867_V1387A	Without Annotated
H110362	Liver Hepatocellular Carcinoma (AMC, Hepatology 2014)	Hepatocellular Adenoma	T1563S	H110362	Missense_Mutation	1563	Non-Exo Domain	chr12	133219447	133219447	T	A	T	B	B	POLE	Benign	H110362_T1563S	Without Annotated
HE3202	MSS Mixed Solid Tumors (Broad/Dana-Farber, Nat Genet 2018)	Lung Adenocarcinoma	W2276*	luad_mskcc_2015_2	Truncating	2276	Non-Exo Domain	chr12	133201317	133201317	C	T	.	.	.	POLE	Damaging	HE3202_W2276*	Without Annotated
HN_00313	Head and Neck Squamous Cell Carcinoma (Broad, Science 2011)	Head and Neck Squamous Cell Carcinoma	S2018T	HN_00313	Missense_Mutation	2018	Non-Exo Domain	chr12	133209333	133209333	C	G	T	B	B	POLE	Benign	HN_00313_S2018T	Without Annotated
IC-1621GBM	Pediatric Preclinical Testing Consortium (Maris, 2019)	Glioblastoma	X2046_splice	P0104	Truncating	2046	Non-Exo Domain	chr12	133209248	133209248	A	G	.	.	.	POLE	Damaging	IC-1621GBM_X2046_splice	Without Annotated
IC-1621GBM	Pediatric Preclinical Testing Consortium (Maris, 2019)	Glioblastoma	S1027P	P0104	Missense_Mutation	1027	Non-Exo Domain	chr12	133236077	133236077	A	G	D	P	P	POLE	Damaging	IC-1621GBM_S1027P	Without Annotated
IC086	Ewing Sarcoma (Institut Curie, Cancer Discov 2014)	Ewing Sarcoma	X1725_splice	IC086	Truncating	1725	Non-Exo Domain	chr12	133218758	133218758	C	A	.	.	.	POLE	Damaging	IC086_X1725_splice	Without Annotated
ICGC_0042	Pancreatic Adenocarcinoma (QCMG, Nature 2016)	Pancreatic Adenocarcinoma	A1866T	ICGC_0042	Missense_Mutation	1866	Non-Exo Domain	chr12	133214682	133214682	C	T	D	D	D	POLE	Damaging	ICGC_0042_A1866T	Without Annotated
ICGC_0154	Pancreatic Adenocarcinoma (QCMG, Nature 2016)	Pancreatic Adenocarcinoma	A895T	ICGC_0154	Missense_Mutation	895	Non-Exo Domain	chr12	133240613	133240613	C	T	T	D	P	POLE	Benign	ICGC_0154_A895T	Without Annotated
ICGC_0277	Pancreatic Adenocarcinoma (QCMG, Nature 2016)	Pancreatic Adenocarcinoma	T1583Hfs*11	ICGC_0277	Truncating	1583	Non-Exo Domain	chr12	133219301	133219301	C	0	.	.	.	POLE	Damaging	ICGC_0277_T1583Hfs*11	Without Annotated
ICGC_0277	Pancreatic Adenocarcinoma (QCMG, Nature 2016)	Pancreatic Adenocarcinoma	E1577A	ICGC_0277	Missense_Mutation	1577	Non-Exo Domain	chr12	133219314	133219314	T	G	T	B	B	POLE	Benign	ICGC_0277_E1577A	Without Annotated
ICGC_0522	Pancreatic Adenocarcinoma (QCMG, Nature 2016)	Pancreatic Adenocarcinoma	K1616N	ICGC_0522	Missense_Mutation	1616	Non-Exo Domain	chr12	133219196	133219196	C	G	T	B	B	POLE	Benign	ICGC_0522_K1616N	Without Annotated
ICGC_CLL-279-TD	Chronic Lymphocytic Leukemia (Broad, Nature 2015)	Chronic Lymphocytic Leukemia/Small Lymphocytic Lymphoma	Q508*	ICGC_CLL-279-TD	Truncating	508	Non-Exo Domain	chr12	133249377	133249377	G	A	.	.	.	POLE	Damaging	ICGC_CLL-279-TD_Q508*	Without Annotated
ICGC_CLL-282-TD	Chronic Lymphocytic Leukemia (Broad, Nature 2015)	Chronic Lymphocytic Leukemia/Small Lymphocytic Lymphoma	G2256E	ICGC_CLL-282-TD	Missense_Mutation	2256	Non-Exo Domain	chr12	133201377	133201377	C	T	T	B	B	POLE	Benign	ICGC_CLL-282-TD_G2256E	Without Annotated
IPMN_41	Cystic Tumor of the Pancreas (Johns Hopkins, PNAS 2011)	Intraductal Papillary Mucinous Neoplasm	N2079T	IPMN_41	Missense_Mutation	2079	Non-Exo Domain	chr12	133208995	133208995	T	G	T	B	B	POLE	Benign	IPMN_41_N2079T	Without Annotated
JHU-LX101	Small-Cell Lung Cancer (Multi-Institute, Cancer Cell 2017)	Small Cell Lung Cancer	X304_splice	p_JHU-LX101	Truncating	304	Exo Domain	chr12	133252796	133252796	C	G	.	.	.	POLE	Damaging	JHU-LX101_X304_splice	Without Annotated
JHU-LX101-R	Small-Cell Lung Cancer (Multi-Institute, Cancer Cell 2017)	Small Cell Lung Cancer	X304_splice	p_JHU-LX101	Truncating	304	Exo Domain	chr12	133252796	133252796	C	G	.	.	.	POLE	Damaging	JHU-LX101-R_X304_splice	Without Annotated
JHU-LX102	Small-Cell Lung Cancer (Multi-Institute, Cancer Cell 2017)	Small Cell Lung Cancer	X304_splice	p_JHU-LX102	Truncating	304	Exo Domain	chr12	133252796	133252796	C	G	.	.	.	POLE	Damaging	JHU-LX102_X304_splice	Without Annotated
JHU-LX102-R	Small-Cell Lung Cancer (Multi-Institute, Cancer Cell 2017)	Small Cell Lung Cancer	X304_splice	p_JHU-LX102	Truncating	304	Exo Domain	chr12	133252796	133252796	C	G	.	.	.	POLE	Damaging	JHU-LX102-R_X304_splice	Without Annotated
JHU-LX108	Small-Cell Lung Cancer (Multi-Institute, Cancer Cell 2017)	Small Cell Lung Cancer	X304_splice	p_JHU-LX108	Truncating	304	Exo Domain	chr12	133252796	133252796	C	G	.	.	.	POLE	Damaging	JHU-LX108_X304_splice	Without Annotated
JHU-LX108-R	Small-Cell Lung Cancer (Multi-Institute, Cancer Cell 2017)	Small Cell Lung Cancer	X304_splice	p_JHU-LX108	Truncating	304	Exo Domain	chr12	133252796	133252796	C	G	.	.	.	POLE	Damaging	JHU-LX108-R_X304_splice	Without Annotated
JHU-LX110	Small-Cell Lung Cancer (Multi-Institute, Cancer Cell 2017)	Small Cell Lung Cancer	X304_splice	p_JHU-LX110	Truncating	304	Exo Domain	chr12	133252796	133252796	C	G	.	.	.	POLE	Damaging	JHU-LX110_X304_splice	Without Annotated
JHU-LX110-R	Small-Cell Lung Cancer (Multi-Institute, Cancer Cell 2017)	Small Cell Lung Cancer	X304_splice	p_JHU-LX110	Truncating	304	Exo Domain	chr12	133252796	133252796	C	G	.	.	.	POLE	Damaging	JHU-LX110-R_X304_splice	Without Annotated
JHU-LX22	Small-Cell Lung Cancer (Multi-Institute, Cancer Cell 2017)	Small Cell Lung Cancer	X304_splice	p_JHU-LX22	Truncating	304	Exo Domain	chr12	133252796	133252796	C	G	.	.	.	POLE	Damaging	JHU-LX22_X304_splice	Without Annotated
JHU-LX22-R	Small-Cell Lung Cancer (Multi-Institute, Cancer Cell 2017)	Small Cell Lung Cancer	X304_splice	p_JHU-LX22	Truncating	304	Exo Domain	chr12	133252796	133252796	C	G	.	.	.	POLE	Damaging	JHU-LX22-R_X304_splice	Without Annotated
JHU-LX33	Small-Cell Lung Cancer (Multi-Institute, Cancer Cell 2017)	Small Cell Lung Cancer	X304_splice	p_JHU-LX33	Truncating	304	Exo Domain	chr12	133252796	133252796	C	G	.	.	.	POLE	Damaging	JHU-LX33_X304_splice	Without Annotated
JHU-LX33-R	Small-Cell Lung Cancer (Multi-Institute, Cancer Cell 2017)	Small Cell Lung Cancer	X304_splice	p_JHU-LX33	Truncating	304	Exo Domain	chr12	133252796	133252796	C	G	.	.	.	POLE	Damaging	JHU-LX33-R_X304_splice	Without Annotated
JHU-LX48	Small-Cell Lung Cancer (Multi-Institute, Cancer Cell 2017)	Small Cell Lung Cancer	X304_splice	p_JHU-LX48	Truncating	304	Exo Domain	chr12	133252796	133252796	C	G	.	.	.	POLE	Damaging	JHU-LX48_X304_splice	Without Annotated
JHU-LX48-R	Small-Cell Lung Cancer (Multi-Institute, Cancer Cell 2017)	Small Cell Lung Cancer	X304_splice	p_JHU-LX48	Truncating	304	Exo Domain	chr12	133252796	133252796	C	G	.	.	.	POLE	Damaging	JHU-LX48-R_X304_splice	Without Annotated
LUAD-B00416	Lung Adenocarcinoma (Broad, Cell 2012)	Lung Adenocarcinoma	Q1988R	LUAD-B00416	Missense_Mutation	1988	Non-Exo Domain	chr12	133210813	133210813	T	C	T	B	B	POLE	Benign	LUAD-B00416_Q1988R	Without Annotated
LUAD-CHTN-MAD06-00668	Lung Adenocarcinoma (Broad, Cell 2012)	Lung Adenocarcinoma	A341T	LUAD-CHTN-MAD06-00668	Missense_Mutation	341	Exo Domain	chr12	133252406	133252406	C	T	T	B	B	POLE	Benign	LUAD-CHTN-MAD06-00668_A341T	Without Annotated
LUAD-D01603	Lung Adenocarcinoma (Broad, Cell 2012)	Lung Adenocarcinoma	S1991F	LUAD-D01603	Missense_Mutation	1991	Non-Exo Domain	chr12	133210804	133210804	G	A	D	P	P	POLE	Damaging	LUAD-D01603_S1991F	Without Annotated
LUAD-RT-S01774	Lung Adenocarcinoma (Broad, Cell 2012)	Lung Adenocarcinoma	R2259W	LUAD-RT-S01774	Missense_Mutation	2259	Non-Exo Domain	chr12	133201369	133201369	G	A	T	D	B	POLE	Benign	LUAD-RT-S01774_R2259W	Without Annotated
LUAD-RT-S01831	Lung Adenocarcinoma (Broad, Cell 2012)	Lung Adenocarcinoma	G2039W	LUAD-RT-S01831	Missense_Mutation	2039	Non-Exo Domain	chr12	133209271	133209271	C	A	T	P	B	POLE	Benign	LUAD-RT-S01831_G2039W	Without Annotated
LUAD-S00484	Lung Adenocarcinoma (Broad, Cell 2012)	Lung Adenocarcinoma	W1916L	LUAD-S00484	Missense_Mutation	1916	Non-Exo Domain	chr12	133212542	133212542	C	A	D	D	D	POLE	Damaging	LUAD-S00484_W1916L	Without Annotated
LUAD-S01356	Lung Adenocarcinoma (Broad, Cell 2012)	Lung Adenocarcinoma	A2180V	LUAD-S01356	Missense_Mutation	2180	Non-Exo Domain	chr12	133202349	133202349	G	A	T	B	B	POLE	Benign	LUAD-S01356_A2180V	Without Annotated
MB-REC-26	Medulloblastoma (Sickkids, Nature 2016)	Medulloblastoma	P2233H	MB-REC-26	Missense_Mutation	2233	Non-Exo Domain	chr12	133201540	133201540	G	T	T	B	B	POLE	Benign	MB-REC-26_P2233H	Without Annotated
MB-REC-44	Medulloblastoma (Sickkids, Nature 2016)	Desmoplastic/Nodular Medulloblastoma	V411L	MB-REC-44	Missense_Mutation	411	Exo Domain	chr12	133250289	133250289	C	A	D	D	D	POLE	Damaging	MB-REC-44_V411L	Annotated-Driver
MBC-MBCProject_LPHKFauY-Tumor-SM-GQCCF	The Metastatic Breast Cancer Project (Provisional, October 2018)	Breast Invasive Ductal Carcinoma	D275N	MBCProject_LPHKFauY	Missense_Mutation	275	Exo Domain	chr12	133253218	133253218	C	T	D	D	D	POLE	Damaging	MBC-MBCProject_LPHKFauY-Tumor-SM-GQCCF_D275N	Without Annotated
MBC_169	Metastatic Breast Cancer (INSERM, PLoS Med 2016)	Invasive Breast Carcinoma	E1199K	MBC_169	Missense_Mutation	1199	Non-Exo Domain	chr12	133226463	133226463	C	T	T	B	B	POLE	Benign	MBC_169_E1199K	Without Annotated
MBC_202	Metastatic Breast Cancer (INSERM, PLoS Med 2016)	Invasive Breast Carcinoma	Q1475R	MBC_202	Missense_Mutation	1475	Non-Exo Domain	chr12	133220013	133220013	T	C	T	B	B	POLE	Benign	MBC_202_Q1475R	Without Annotated
ME009	Skin Cutaneous Melanoma (Broad, Cell 2012)	Cutaneous Melanoma	L1637F	ME009	Missense_Mutation	1637	Non-Exo Domain	chr12	133219135	133219135	G	A	T	B	B	POLE	Benign	ME009_L1637F	Without Annotated
ME018	Skin Cutaneous Melanoma (Broad, Cell 2012)	Cutaneous Melanoma	G2240R	ME018	Missense_Mutation	2240	Non-Exo Domain	chr12	133201520	133201520	C	T	D	P	P	POLE	Damaging	ME018_G2240R	Without Annotated
ME048	Skin Cutaneous Melanoma (Broad, Cell 2012)	Cutaneous Melanoma	R1289S	ME048	Missense_Mutation	1289	Non-Exo Domain	chr12	133226032	133226032	G	T	T	B	B	POLE	Benign	ME048_R1289S	Without Annotated
MEL-13463	Skin Cutaneous Melanoma (Broad, Cell 2012)	Cutaneous Melanoma	D443N	MEL-13463	Missense_Mutation	443	Exo Domain	chr12	133250193	133250194	CC	TT	.	.	.	POLE	Damaging	MEL-13463_D443N	Without Annotated
MEL-682321-Tumor-SM-CN21G	MSS Mixed Solid Tumors (Broad/Dana-Farber, Nat Genet 2018)	Cutaneous Melanoma	Q715E	MEL-682321	Missense_Mutation	715	Non-Exo Domain	chr12	133244972	133244972	G	C	D	D	D	POLE	Damaging	MEL-682321-Tumor-SM-CN21G_Q715E	Without Annotated
MEL-IPI_Pat138-Tumor-SM-7A155	MSS Mixed Solid Tumors (Broad/Dana-Farber, Nat Genet 2018)	Cutaneous Melanoma	L1245F	Pat138	Missense_Mutation	1245	Non-Exo Domain	chr12	133226325	133226325	G	A	T	B	B	POLE	Benign	MEL-IPI_Pat138-Tumor-SM-7A155_L1245F	Without Annotated
MEL-IPI_Pat140-Tumor-SM-5VWJI	MSS Mixed Solid Tumors (Broad/Dana-Farber, Nat Genet 2018)	Cutaneous Melanoma	S1991F	Pat140	Missense_Mutation	1991	Non-Exo Domain	chr12	133210804	133210804	G	A	D	P	P	POLE	Damaging	MEL-IPI_Pat140-Tumor-SM-5VWJI_S1991F	Without Annotated
MEL-JWCI-WGS-1	Skin Cutaneous Melanoma (Broad, Cell 2012)	Cutaneous Melanoma	X2219_splice	MEL-JWCI-WGS-1	Truncating	2219	Non-Exo Domain	chr12	133202224	133202224	G	A	.	.	.	POLE	Damaging	MEL-JWCI-WGS-1_X2219_splice	Without Annotated
MEL-JWCI-WGS-22	Skin Cutaneous Melanoma (Broad, Cell 2012)	Cutaneous Melanoma	A2101S	MEL-JWCI-WGS-22	Missense_Mutation	2101	Non-Exo Domain	chr12	133208930	133208930	C	A	T	P	B	POLE	Benign	MEL-JWCI-WGS-22_A2101S	Without Annotated
MEL-JWCI-WGS-7	Skin Cutaneous Melanoma (Broad, Cell 2012)	Cutaneous Melanoma	Q453*	MEL-JWCI-WGS-7	Truncating	453	Exo Domain	chr12	133250163	133250164	GG	AA	.	.	.	POLE	Damaging	MEL-JWCI-WGS-7_Q453*	Without Annotated
MEL-Ma-Mel-122	Skin Cutaneous Melanoma (Broad, Cell 2012)	Cutaneous Melanoma	C1076S	MEL-Ma-Mel-122	Missense_Mutation	1076	Non-Exo Domain	chr12	133235930	133235930	A	T	D	D	D	POLE	Damaging	MEL-Ma-Mel-122_C1076S	Without Annotated
MEL-Ma-Mel-63	Skin Cutaneous Melanoma (Broad, Cell 2012)	Cutaneous Melanoma	G1961E	MEL-Ma-Mel-63	Missense_Mutation	1961	Non-Exo Domain	chr12	133210894	133210894	C	T	T	B	B	POLE	Benign	MEL-Ma-Mel-63_G1961E	Without Annotated
MM-0309	Multiple Myeloma (Broad, Cancer Cell 2014)	Plasma Cell Myeloma	V1444L	MM-0309	Missense_Mutation	1444	Non-Exo Domain	chr12	133220107	133220107	C	A	T	B	B	POLE	Benign	MM-0309_V1444L	Without Annotated
MM04T	Uterine Carcinosarcoma (Johns Hopkins, Nat Commun 2014)	Uterine Carcinosarcoma/Uterine Malignant Mixed Mullerian Tumor	P286R	MM04T	Missense_Mutation	286	Exo Domain	chr12	133253184	133253184	G	C	D	D	D	POLE	Damaging	MM04T_P286R	Annotated-Driver
MM04T	Uterine Carcinosarcoma (Johns Hopkins, Nat Commun 2014)	Uterine Carcinosarcoma/Uterine Malignant Mixed Mullerian Tumor	A1375V	MM04T	Missense_Mutation	1375	Non-Exo Domain	chr12	133225540	133225540	G	A	T	B	B	POLE	Benign	MM04T_A1375V	Without Annotated
MM12T	Uterine Carcinosarcoma (Johns Hopkins, Nat Commun 2014)	Uterine Carcinosarcoma/Uterine Malignant Mixed Mullerian Tumor	T457M	MM12T	Missense_Mutation	457	Exo Domain	chr12	133249853	133249853	G	A	D	D	D	POLE	Damaging	MM12T_T457M	Without Annotated
MM12T	Uterine Carcinosarcoma (Johns Hopkins, Nat Commun 2014)	Uterine Carcinosarcoma/Uterine Malignant Mixed Mullerian Tumor	R1626C	MM12T	Missense_Mutation	1626	Non-Exo Domain	chr12	133219168	133219168	G	A	D	D	D	POLE	Damaging	MM12T_R1626C	Without Annotated
MM12T	Uterine Carcinosarcoma (Johns Hopkins, Nat Commun 2014)	Uterine Carcinosarcoma/Uterine Malignant Mixed Mullerian Tumor	Y458H	MM12T	Missense_Mutation	458	Exo Domain	chr12	133249851	133249851	A	G	D	D	D	POLE	Damaging	MM12T_Y458H	Annotated-Driver
MM18T	Uterine Carcinosarcoma (Johns Hopkins, Nat Commun 2014)	Uterine Carcinosarcoma/Uterine Malignant Mixed Mullerian Tumor	V411L	MM18T	Missense_Mutation	411	Exo Domain	chr12	133250289	133250289	C	A	D	D	D	POLE	Damaging	MM18T_V411L	Annotated-Driver
MM20T	Uterine Carcinosarcoma (Johns Hopkins, Nat Commun 2014)	Uterine Carcinosarcoma/Uterine Malignant Mixed Mullerian Tumor	P856H	MM20T	Missense_Mutation	856	Non-Exo Domain	chr12	133240729	133240729	G	T	D	D	D	POLE	Damaging	MM20T_P856H	Without Annotated
MM20T	Uterine Carcinosarcoma (Johns Hopkins, Nat Commun 2014)	Uterine Carcinosarcoma/Uterine Malignant Mixed Mullerian Tumor	X955_splice	MM20T	Truncating	955	Non-Exo Domain	chr12	133237754	133237755	AA	-	.	.	.	POLE	Damaging	MM20T_X955_splice	Without Annotated
MO_1001	Metastatic Solid Cancers (UMich, Nature 2017)	Colon Adenocarcinoma	D440A	MO_1001	Missense_Mutation	440	Exo Domain	chr12	133250201	133250201	T	G	D	D	D	POLE	Damaging	MO_1001_D440A	Without Annotated
MO_1055	Metastatic Solid Cancers (UMich, Nature 2017)	Cutaneous Squamous Cell Carcinoma	R1037C	MO_1055	Missense_Mutation	1037	Non-Exo Domain	chr12	133236047	133236047	G	A	D	D	P	POLE	Damaging	MO_1055_R1037C	Without Annotated
MO_1111	Metastatic Solid Cancers (UMich, Nature 2017)	Lung Adenocarcinoma	M1845I	MO_1111	Missense_Mutation	1845	Non-Exo Domain	chr12	133215728	133215728	C	A	D	P	P	POLE	Damaging	MO_1111_M1845I	Without Annotated
MO_1136	Metastatic Solid Cancers (UMich, Nature 2017)	Fibrolamellar Carcinoma	T457A	MO_1136	Missense_Mutation	457	Exo Domain	chr12	133249854	133249854	T	C	D	B	B	POLE	Benign	MO_1136_T457A	Without Annotated
MO_1146	Metastatic Solid Cancers (UMich, Nature 2017)	Cutaneous Melanoma	R259Lfs*3	MO_1146	Truncating	259	Non-Exo Domain	chr12	133253974	133253975	CG	-	.	.	.	POLE	Damaging	MO_1146_R259Lfs*3	Without Annotated
MO_1160	Metastatic Solid Cancers (UMich, Nature 2017)	Merkel Cell Carcinoma	E1102Dfs*21	MO_1160	Truncating	1102	Non-Exo Domain	chr12	133234525	133234526	GC	-	.	.	.	POLE	Damaging	MO_1160_E1102Dfs*21	Without Annotated
MO_1178	Metastatic Solid Cancers (UMich, Nature 2017)	Breast Invasive Ductal Carcinoma	R2159H	MO_1178	Missense_Mutation	2159	Non-Exo Domain	chr12	133202758	133202758	C	T	T	B	B	POLE	Benign	MO_1178_R2159H	Without Annotated
MO_1328	Metastatic Solid Cancers (UMich, Nature 2017)	Penile Squamous Cell Carcinoma	E18*	MO_1328	Truncating	18	Non-Exo Domain	chr12	133263850	133263850	C	A	.	.	.	POLE	Damaging	MO_1328_E18*	Without Annotated
MO_1331	Metastatic Solid Cancers (UMich, Nature 2017)	Oral Cavity Squamous Cell Carcinoma	L1903V	MO_1331	Missense_Mutation	1903	Non-Exo Domain	chr12	133212582	133212582	G	C	T	P	B	POLE	Benign	MO_1331_L1903V	Without Annotated
MO_1347	Metastatic Solid Cancers (UMich, Nature 2017)	Extrahepatic Cholangiocarcinoma	A2037V	MO_1347	Missense_Mutation	2037	Non-Exo Domain	chr12	133209276	133209276	G	A	T	B	B	POLE	Benign	MO_1347_A2037V	Without Annotated
MO_1397	Metastatic Solid Cancers (UMich, Nature 2017)	Poorly Differentiated Non-Small Cell Lung Cancer	E1428D	MO_1397	Missense_Mutation	1428	Non-Exo Domain	chr12	133220429	133220429	C	A	D	D	D	POLE	Damaging	MO_1397_E1428D	Without Annotated
MO_1455	Metastatic Solid Cancers (UMich, Nature 2017)	Breast Invasive Lobular Carcinoma	E18K	MO_1455	Missense_Mutation	18	Non-Exo Domain	chr12	133263850	133263850	C	T	T	B	B	POLE	Benign	MO_1455_E18K	Without Annotated
MO_1481	Metastatic Solid Cancers (UMich, Nature 2017)	Soft Tissue Myoepithelial Carcinoma	P1505S	MO_1481	Missense_Mutation	1505	Non-Exo Domain	chr12	133219848	133219848	G	A	T	B	B	POLE	Benign	MO_1481_P1505S	Without Annotated
MO_1547	Metastatic Solid Cancers (UMich, Nature 2017)	Salivary Carcinoma, Other	G395V	MO_1547	Missense_Mutation	395	Exo Domain	chr12	133252026	133252026	C	A	D	D	D	POLE	Damaging	MO_1547_G395V	Without Annotated
MSK-LX40	Small-Cell Lung Cancer (Multi-Institute, Cancer Cell 2017)	Small Cell Lung Cancer	X1383_splice	p_CR_pdx_040	Truncating	1383	Non-Exo Domain	chr12	133225507	133225507	C	T	.	.	.	POLE	Damaging	MSK-LX40_X1383_splice	Without Annotated
MSK-LX40-R	Small-Cell Lung Cancer (Multi-Institute, Cancer Cell 2017)	Small Cell Lung Cancer	X1383_splice	p_CR_pdx_040	Truncating	1383	Non-Exo Domain	chr12	133225507	133225507	C	T	.	.	.	POLE	Damaging	MSK-LX40-R_X1383_splice	Without Annotated
MSK-LX95	Small-Cell Lung Cancer (Multi-Institute, Cancer Cell 2017)	Small Cell Lung Cancer	R955M	p_CR_pdx_095	Missense_Mutation	955	Non-Exo Domain	chr12	133238113	133238113	C	A	D	D	D	POLE	Damaging	MSK-LX95_R955M	Without Annotated
MSK-LX95-R	Small-Cell Lung Cancer (Multi-Institute, Cancer Cell 2017)	Small Cell Lung Cancer	R955M	p_CR_pdx_095	Missense_Mutation	955	Non-Exo Domain	chr12	133238113	133238113	C	A	D	D	D	POLE	Damaging	MSK-LX95-R_R955M	Without Annotated
MSK_LX174	Thoracic PDX (MSK, Provisional)	Lung Adenocarcinoma	G1138E	MSK_LX174	Missense_Mutation	1138	Non-Exo Domain	chr12	133233981	133233981	C	T	D	D	P	POLE	Damaging	MSK_LX174_G1138E	Without Annotated
MSK_LX408	Thoracic PDX (MSK, Provisional)	Lung Adenocarcinoma	G1138E	MSK_LX408	Missense_Mutation	1138	Non-Exo Domain	chr12	133233981	133233981	C	T	D	D	P	POLE	Damaging	MSK_LX408_G1138E	Without Annotated
MSK_LX408	Thoracic PDX (MSK, Provisional)	Lung Adenocarcinoma	X1154_splice	MSK_LX408	Truncating	1154	Non-Exo Domain	chr12	133233845	133233845	C	G	.	.	.	POLE	Damaging	MSK_LX408_X1154_splice	Without Annotated
MSK_LX482	Thoracic PDX (MSK, Provisional)	Lung Adenocarcinoma	R1289L	MSK_LX482	Missense_Mutation	1289	Non-Exo Domain	chr12	133226031	133226031	C	A	T	B	B	POLE	Benign	MSK_LX482_R1289L	Without Annotated
MSK_LX95	Thoracic PDX (MSK, Provisional)	Small Cell Lung Cancer	R955M	MSK_LX95	Missense_Mutation	955	Non-Exo Domain	chr12	133238113	133238113	C	A	D	D	D	POLE	Damaging	MSK_LX95_R955M	Without Annotated
N691T	Neuroblastoma (AMC Amsterdam, Nature 2012)	Neuroblastoma	S382R	N691	Missense_Mutation	382	Exo Domain	chr12	133252064	133252064	G	T	T	B	B	POLE	Benign	N691T_S382R	Without Annotated
NB-1643	Pediatric Preclinical Testing Consortium (Maris, 2019)	Neuroblastoma	R2017H	P0166	Missense_Mutation	2017	Non-Exo Domain	chr12	133209336	133209336	C	T	T	B	B	POLE	Benign	NB-1643_R2017H	Without Annotated
nsclc_mskcc_2018s37	Non-Small Cell Lung Cancer (MSK, Cancer Cell 2018)	Non-Small Cell Lung Cancer	A1140T	nsclc_mskcc_2018p37	Missense_Mutation	1140	Non-Exo Domain	chr12	133233976	133233976	C	T	T	B	B	POLE	Benign	nsclc_mskcc_2018s37_A1140T	Without Annotated
nsclc_mskcc_2018s37	Non-Small Cell Lung Cancer (MSK, Cancer Cell 2018)	Non-Small Cell Lung Cancer	L1119F	nsclc_mskcc_2018p37	Missense_Mutation	1119	Non-Exo Domain	chr12	133234477	133234477	G	A	T	P	B	POLE	Benign	nsclc_mskcc_2018s37_L1119F	Without Annotated
nsclc_mskcc_2018s46	Non-Small Cell Lung Cancer (MSK, Cancer Cell 2018)	Non-Small Cell Lung Cancer	X1384_splice	nsclc_mskcc_2018p46	Truncating	1384	Non-Exo Domain	chr12	133220568	133220568	C	T	.	.	.	POLE	Damaging	nsclc_mskcc_2018s46_X1384_splice	Without Annotated
nsclc_mskcc_2018s74	Non-Small Cell Lung Cancer (MSK, Cancer Cell 2018)	Non-Small Cell Lung Cancer	X2002_splice	nsclc_mskcc_2018p74	Truncating	2002	Non-Exo Domain	chr12	133209380	133209380	C	T	.	.	.	POLE	Damaging	nsclc_mskcc_2018s74_X2002_splice	Without Annotated
OS-1	Pediatric Preclinical Testing Consortium (Maris, 2019)	Osteosarcoma	D1309G	P0193	Missense_Mutation	1309	Non-Exo Domain	chr12	133225971	133225971	T	C	T	B	B	POLE	Benign	OS-1_D1309G	Without Annotated
OSCJM-PT32-489-T	Oral Squamous Cell Carcinoma (MD Anderson, Cancer Discov 2013)	Head and Neck Squamous Cell Carcinoma	E537G	OSCJM-PT32-489	Missense_Mutation	537	Non-Exo Domain	chr12	133249289	133249289	T	C	D	D	D	POLE	Damaging	OSCJM-PT32-489-T_E537G	Without Annotated
P-0000037-T01-IM3	MSK-IMPACT Clinical Sequencing Cohort (MSKCC, Nat Med 2017)	Hepatocellular Carcinoma	D2168E	P-0000037	Missense_Mutation	2168	Non-Exo Domain	chr12	133202730	133202730	G	C	D	D	D	POLE	Damaging	P-0000037-T01-IM3_D2168E	Without Annotated
P-0000071-T01-IM3	MSK-IMPACT Clinical Sequencing Cohort (MSKCC, Nat Med 2017)	Bladder Urothelial Carcinoma	G304D	P-0000071	Missense_Mutation	304	Exo Domain	chr12	133252789	133252789	C	T	D	D	D	POLE	Damaging	P-0000071-T01-IM3_G304D	Without Annotated
P-0000075-T01-IM3	MSK-IMPACT Clinical Sequencing Cohort (MSKCC, Nat Med 2017)	Breast Invasive Ductal Carcinoma	P286T	P-0000075	Missense_Mutation	286	Exo Domain	chr12	133253185	133253185	G	T	D	D	D	POLE	Damaging	P-0000075-T01-IM3_P286T	Without Annotated
P-0000106-T01-IM3	MSK-IMPACT Clinical Sequencing Cohort (MSKCC, Nat Med 2017)	Breast Invasive Ductal Carcinoma	G1936E	P-0000106	Missense_Mutation	1936	Non-Exo Domain	chr12	133212482	133212482	C	T	T	B	B	POLE	Benign	P-0000106-T01-IM3_G1936E	Without Annotated
P-0000138-T01-IM3	MSK-IMPACT Clinical Sequencing Cohort (MSKCC, Nat Med 2017)	Breast Mixed Ductal and Lobular Carcinoma	E575K	P-0000138	Missense_Mutation	575	Non-Exo Domain	chr12	133248872	133248872	C	T	T	B	B	POLE	Benign	P-0000138-T01-IM3_E575K	Without Annotated
P-0000157-T01-IM3	MSK-IMPACT Clinical Sequencing Cohort (MSKCC, Nat Med 2017)	Uterine Mixed Endometrial Carcinoma	R34C	P-0000157	Missense_Mutation	34	Non-Exo Domain	chr12	133257828	133257828	G	A	D	D	D	POLE	Damaging	P-0000157-T01-IM3_R34C	Without Annotated
P-0000285-T01-IM3	MSK-IMPACT Clinical Sequencing Cohort (MSKCC, Nat Med 2017)	Anaplastic Thyroid Cancer	R1570Q	P-0000285	Missense_Mutation	1570	Non-Exo Domain	chr12	133219425	133219425	C	T	D	D	P	POLE	Damaging	P-0000285-T01-IM3_R1570Q	Without Annotated
P-0000397-T01-IM3	MSK-IMPACT Clinical Sequencing Cohort (MSKCC, Nat Med 2017)	Breast Invasive Lobular Carcinoma	D213N	P-0000397	Missense_Mutation	213	Non-Exo Domain	chr12	133254247	133254247	C	T	T	B	B	POLE	Benign	P-0000397-T01-IM3_D213N	Without Annotated
P-0000448-T01-IM3	MSK-IMPACT Clinical Sequencing Cohort (MSKCC, Nat Med 2017)	Uterine Endometrioid Carcinoma	E1947D	P-0000448	Missense_Mutation	1947	Non-Exo Domain	chr12	133210935	133210935	C	A	T	B	B	POLE	Benign	P-0000448-T01-IM3_E1947D	Without Annotated
P-0000497-T01-IM3	MSK-IMPACT Clinical Sequencing Cohort (MSKCC, Nat Med 2017)	Embryonal Rhabdomyosarcoma	C1992S	P-0000497	Missense_Mutation	1992	Non-Exo Domain	chr12	133210801	133210801	C	G	D	P	B	POLE	Damaging	P-0000497-T01-IM3_C1992S	Without Annotated
P-0000525-T02-IM3	MSK-IMPACT Clinical Sequencing Cohort (MSKCC, Nat Med 2017)	Breast Invasive Ductal Carcinoma	E18K	P-0000525	Missense_Mutation	18	Non-Exo Domain	chr12	133263850	133263850	C	T	T	B	B	POLE	Benign	P-0000525-T02-IM3_E18K	Without Annotated
P-0000525-T03-IM5	MSK-IMPACT Clinical Sequencing Cohort (MSKCC, Nat Med 2017)	Breast Invasive Ductal Carcinoma	E18K	P-0000525	Missense_Mutation	18	Non-Exo Domain	chr12	133263850	133263850	C	T	T	B	B	POLE	Benign	P-0000525-T03-IM5_E18K	Without Annotated
P-0000558-T01-IM3	MSK-IMPACT Clinical Sequencing Cohort (MSKCC, Nat Med 2017)	Uterine Endometrioid Carcinoma	Q2217*	P-0000558	Truncating	2217	Non-Exo Domain	chr12	133202239	133202239	G	A	.	.	.	POLE	Damaging	P-0000558-T01-IM3_Q2217*	Without Annotated
P-0000582-T01-IM3	MSK-IMPACT Clinical Sequencing Cohort (MSKCC, Nat Med 2017)	Cutaneous Squamous Cell Carcinoma	A782V	P-0000582	Missense_Mutation	782	Non-Exo Domain	chr12	133242010	133242011	GG	AA	.	.	.	POLE	Damaging	P-0000582-T01-IM3_A782V	Without Annotated
P-0000588-T01-IM3	MSK-IMPACT Clinical Sequencing Cohort (MSKCC, Nat Med 2017)	Glioblastoma Multiforme	S314A	P-0000588	Missense_Mutation	314	Exo Domain	chr12	133252760	133252760	A	C	T	B	B	POLE	Benign	P-0000588-T01-IM3_S314A	Without Annotated
P-0000614-T01-IM3	MSK-IMPACT Clinical Sequencing Cohort (MSKCC, Nat Med 2017)	Uterine Endometrioid Carcinoma	T323A	P-0000614	Missense_Mutation	323	Exo Domain	chr12	133252733	133252733	T	C	D	D	D	POLE	Damaging	P-0000614-T01-IM3_T323A	Without Annotated
P-0000671-T01-IM3	MSK-IMPACT Clinical Sequencing Cohort (MSKCC, Nat Med 2017)	Lung Adenocarcinoma	M2047I	P-0000671	Missense_Mutation	2047	Non-Exo Domain	chr12	133209090	133209090	C	G	T	B	B	POLE	Benign	P-0000671-T01-IM3_M2047I	Without Annotated
P-0000688-T01-IM3	MSK-IMPACT Clinical Sequencing Cohort (MSKCC, Nat Med 2017)	Gastric Type Mucinous Carcinoma	G1961V	P-0000688	Missense_Mutation	1961	Non-Exo Domain	chr12	133210894	133210894	C	A	T	B	B	POLE	Benign	P-0000688-T01-IM3_G1961V	Without Annotated
P-0000705-T01-IM3	MSK-IMPACT Clinical Sequencing Cohort (MSKCC, Nat Med 2017)	Cutaneous Squamous Cell Carcinoma	S780L	P-0000705	Missense_Mutation	780	Non-Exo Domain	chr12	133242017	133242017	G	A	D	P	B	POLE	Damaging	P-0000705-T01-IM3_S780L	Without Annotated
P-0000758-T02-IM5	MSK-IMPACT Clinical Sequencing Cohort (MSKCC, Nat Med 2017)	Glioblastoma Multiforme	V1195A	P-0000758	Missense_Mutation	1195	Non-Exo Domain	chr12	133226474	133226474	A	G	T	B	B	POLE	Benign	P-0000758-T02-IM5_V1195A	Without Annotated
P-0000862-T01-IM3	MSK-IMPACT Clinical Sequencing Cohort (MSKCC, Nat Med 2017)	Colon Adenocarcinoma	K1616N	P-0000862	Missense_Mutation	1616	Non-Exo Domain	chr12	133219196	133219196	C	A	T	B	B	POLE	Benign	P-0000862-T01-IM3_K1616N	Without Annotated
P-0000875-T01-IM3	MSK-IMPACT Clinical Sequencing Cohort (MSKCC, Nat Med 2017)	Upper Tract Urothelial Carcinoma	E2038K	P-0000875	Missense_Mutation	2038	Non-Exo Domain	chr12	133209274	133209274	C	T	T	B	B	POLE	Benign	P-0000875-T01-IM3_E2038K	Without Annotated
P-0000914-T01-IM3	MSK-IMPACT Clinical Sequencing Cohort (MSKCC, Nat Med 2017)	Unclassified Renal Cell Carcinoma	R1579C	P-0000914	Missense_Mutation	1579	Non-Exo Domain	chr12	133219309	133219309	G	A	D	D	D	POLE	Damaging	P-0000914-T01-IM3_R1579C	Without Annotated
P-0000989-T01-IM3	MSK-IMPACT Clinical Sequencing Cohort (MSKCC, Nat Med 2017)	Lung Adenocarcinoma	A781V	P-0000989	Missense_Mutation	781	Non-Exo Domain	chr12	133242014	133242014	G	A	T	B	B	POLE	Benign	P-0000989-T01-IM3_A781V	Without Annotated
P-0001042-T01-IM3	MSK-IMPACT Clinical Sequencing Cohort (MSKCC, Nat Med 2017)	Cutaneous Squamous Cell Carcinoma	R821C	P-0001042	Missense_Mutation	821	Non-Exo Domain	chr12	133241895	133241895	G	A	D	D	D	POLE	Damaging	P-0001042-T01-IM3_R821C	Without Annotated
P-0001042-T01-IM3	MSK-IMPACT Clinical Sequencing Cohort (MSKCC, Nat Med 2017)	Cutaneous Squamous Cell Carcinoma	A2180V	P-0001042	Missense_Mutation	2180	Non-Exo Domain	chr12	133202349	133202349	G	A	T	B	B	POLE	Benign	P-0001042-T01-IM3_A2180V	Without Annotated
P-0001042-T01-IM3	MSK-IMPACT Clinical Sequencing Cohort (MSKCC, Nat Med 2017)	Cutaneous Squamous Cell Carcinoma	R1320*	P-0001042	Truncating	1320	Non-Exo Domain	chr12	133225939	133225939	G	A	.	.	.	POLE	Damaging	P-0001042-T01-IM3_R1320*	Without Annotated
P-0001042-T01-IM3	MSK-IMPACT Clinical Sequencing Cohort (MSKCC, Nat Med 2017)	Cutaneous Squamous Cell Carcinoma	P1207S	P-0001042	Missense_Mutation	1207	Non-Exo Domain	chr12	133226439	133226439	G	A	T	B	B	POLE	Benign	P-0001042-T01-IM3_P1207S	Without Annotated
P-0001106-T01-IM3	MSK-IMPACT Clinical Sequencing Cohort (MSKCC, Nat Med 2017)	Mixed Germ Cell Tumor	P1403T	P-0001106	Missense_Mutation	1403	Non-Exo Domain	chr12	133220506	133220506	G	T	T	B	B	POLE	Benign	P-0001106-T01-IM3_P1403T	Without Annotated
P-0001171-T01-IM3	MSK-IMPACT Clinical Sequencing Cohort (MSKCC, Nat Med 2017)	Lung Adenocarcinoma	M487V	P-0001171	Missense_Mutation	487	Non-Exo Domain	chr12	133249764	133249764	T	C	D	D	D	POLE	Damaging	P-0001171-T01-IM3_M487V	Without Annotated
P-0001198-T01-IM3	MSK-IMPACT Clinical Sequencing Cohort (MSKCC, Nat Med 2017)	Cutaneous Squamous Cell Carcinoma	E1698K	P-0001198	Missense_Mutation	1698	Non-Exo Domain	chr12	133218844	133218844	C	T	D	D	D	POLE	Damaging	P-0001198-T01-IM3_E1698K	Without Annotated
P-0001215-T01-IM3	MSK-IMPACT Clinical Sequencing Cohort (MSKCC, Nat Med 2017)	Mucinous Adenocarcinoma of the Colon and Rectum	P286R	P-0001215	Missense_Mutation	286	Exo Domain	chr12	133253184	133253184	G	C	D	D	D	POLE	Damaging	P-0001215-T01-IM3_P286R	Annotated-Driver
P-0001237-T01-IM3	MSK-IMPACT Clinical Sequencing Cohort (MSKCC, Nat Med 2017)	Mucinous Adenocarcinoma of the Colon and Rectum	R1626H	P-0001237	Missense_Mutation	1626	Non-Exo Domain	chr12	133219167	133219167	C	T	D	D	D	POLE	Damaging	P-0001237-T01-IM3_R1626H	Without Annotated
P-0001237-T01-IM3	MSK-IMPACT Clinical Sequencing Cohort (MSKCC, Nat Med 2017)	Mucinous Adenocarcinoma of the Colon and Rectum	T1313M	P-0001237	Missense_Mutation	1313	Non-Exo Domain	chr12	133225959	133225959	G	A	T	B	B	POLE	Benign	P-0001237-T01-IM3_T1313M	Without Annotated
P-0001320-T01-IM3	MSK-IMPACT Clinical Sequencing Cohort (MSKCC, Nat Med 2017)	Anaplastic Astrocytoma	K43E	P-0001320	Missense_Mutation	43	Non-Exo Domain	chr12	133257801	133257801	T	C	T	B	B	POLE	Benign	P-0001320-T01-IM3_K43E	Without Annotated
P-0001325-T02-IM5	MSK-IMPACT Clinical Sequencing Cohort (MSKCC, Nat Med 2017)	Prostate Small Cell Carcinoma	V755A	P-0001325	Missense_Mutation	755	Non-Exo Domain	chr12	133244144	133244144	A	G	D	D	D	POLE	Damaging	P-0001325-T02-IM5_V755A	Without Annotated
P-0001388-T01-IM3	MSK-IMPACT Clinical Sequencing Cohort (MSKCC, Nat Med 2017)	Glioblastoma Multiforme	K884R	P-0001388	Missense_Mutation	884	Non-Exo Domain	chr12	133240645	133240645	T	C	D	D	D	POLE	Damaging	P-0001388-T01-IM3_K884R	Without Annotated
P-0001420-T02-IM5	MSK-IMPACT Clinical Sequencing Cohort (MSKCC, Nat Med 2017)	Anaplastic Oligodendroglioma	G1138R	P-0001420	Missense_Mutation	1138	Non-Exo Domain	chr12	133233982	133233982	C	T	D	D	D	POLE	Damaging	P-0001420-T02-IM5_G1138R	Without Annotated
P-0001463-T01-IM3	MSK-IMPACT Clinical Sequencing Cohort (MSKCC, Nat Med 2017)	Cervical Squamous Cell Carcinoma	E289K	P-0001463	Missense_Mutation	289	Exo Domain	chr12	133253176	133253176	C	T	T	B	B	POLE	Benign	P-0001463-T01-IM3_E289K	Without Annotated
P-0001494-T01-IM3	MSK-IMPACT Clinical Sequencing Cohort (MSKCC, Nat Med 2017)	Mucinous Adenocarcinoma of the Colon and Rectum	A716V	P-0001494	Missense_Mutation	716	Non-Exo Domain	chr12	133244968	133244968	G	A	T	P	B	POLE	Benign	P-0001494-T01-IM3_A716V	Without Annotated
P-0001519-T01-IM3	MSK-IMPACT Clinical Sequencing Cohort (MSKCC, Nat Med 2017)	Bladder Urothelial Carcinoma	E1213Q	P-0001519	Missense_Mutation	1213	Non-Exo Domain	chr12	133226421	133226421	C	G	T	D	D	POLE	Benign	P-0001519-T01-IM3_E1213Q	Without Annotated
P-0001541-T01-IM3	MSK-IMPACT Clinical Sequencing Cohort (MSKCC, Nat Med 2017)	Hurthle Cell Thyroid Cancer	X142_splice	P-0001541	Truncating	142	Non-Exo Domain	chr12	133256238	133256238	C	A	.	.	.	POLE	Damaging	P-0001541-T01-IM3_X142_splice	Without Annotated
P-0001547-T01-IM3	MSK-IMPACT Clinical Sequencing Cohort (MSKCC, Nat Med 2017)	Clear Cell Ovarian Cancer	R375Q	P-0001547	Missense_Mutation	375	Exo Domain	chr12	133252086	133252086	C	T	D	D	D	POLE	Damaging	P-0001547-T01-IM3_R375Q	Without Annotated
P-0001560-T01-IM3	MSK-IMPACT Clinical Sequencing Cohort (MSKCC, Nat Med 2017)	Cutaneous Melanoma	D1939N	P-0001560	Missense_Mutation	1939	Non-Exo Domain	chr12	133210961	133210961	C	T	T	B	B	POLE	Benign	P-0001560-T01-IM3_D1939N	Without Annotated
P-0001560-T01-IM3	MSK-IMPACT Clinical Sequencing Cohort (MSKCC, Nat Med 2017)	Cutaneous Melanoma	C2238A	P-0001560	Missense_Mutation	2238	Non-Exo Domain	chr12	133201525	133201526	CA	GC	.	.	.	POLE	Damaging	P-0001560-T01-IM3_C2238A	Without Annotated
P-0001571-T01-IM3	MSK-IMPACT Clinical Sequencing Cohort (MSKCC, Nat Med 2017)	Lung Adenocarcinoma	Q2208R	P-0001571	Missense_Mutation	2208	Non-Exo Domain	chr12	133202265	133202265	T	C	T	B	B	POLE	Benign	P-0001571-T01-IM3_Q2208R	Without Annotated
P-0001601-T01-IM3	MSK-IMPACT Clinical Sequencing Cohort (MSKCC, Nat Med 2017)	Merkel Cell Carcinoma	T1641I	P-0001601	Missense_Mutation	1641	Non-Exo Domain	chr12	133219121	133219122	GG	AA	.	.	.	POLE	Damaging	P-0001601-T01-IM3_T1641I	Without Annotated
P-0001685-T01-IM3	MSK-IMPACT Clinical Sequencing Cohort (MSKCC, Nat Med 2017)	Rectal Adenocarcinoma	T538I	P-0001685	Missense_Mutation	538	Non-Exo Domain	chr12	133249286	133249286	G	A	D	D	D	POLE	Damaging	P-0001685-T01-IM3_T538I	Without Annotated
P-0001685-T02-IM3	MSK-IMPACT Clinical Sequencing Cohort (MSKCC, Nat Med 2017)	Colon Adenocarcinoma	V2122M	P-0001685	Missense_Mutation	2122	Non-Exo Domain	chr12	133202870	133202870	C	T	D	D	P	POLE	Damaging	P-0001685-T02-IM3_V2122M	Without Annotated
P-0001692-T01-IM3	MSK-IMPACT Clinical Sequencing Cohort (MSKCC, Nat Med 2017)	Gastrointestinal Stromal Tumor	R821C	P-0001692	Missense_Mutation	821	Non-Exo Domain	chr12	133241895	133241895	G	A	D	D	D	POLE	Damaging	P-0001692-T01-IM3_R821C	Without Annotated
P-0001704-T01-IM3	MSK-IMPACT Clinical Sequencing Cohort (MSKCC, Nat Med 2017)	Bladder Urothelial Carcinoma	E537D	P-0001704	Missense_Mutation	537	Non-Exo Domain	chr12	133249288	133249288	C	G	D	D	D	POLE	Damaging	P-0001704-T01-IM3_E537D	Without Annotated
P-0001744-T01-IM3	MSK-IMPACT Clinical Sequencing Cohort (MSKCC, Nat Med 2017)	Cutaneous Squamous Cell Carcinoma	R1580Q	P-0001744	Missense_Mutation	1580	Non-Exo Domain	chr12	133219305	133219305	C	T	T	P	B	POLE	Benign	P-0001744-T01-IM3_R1580Q	Without Annotated
P-0001744-T01-IM3	MSK-IMPACT Clinical Sequencing Cohort (MSKCC, Nat Med 2017)	Cutaneous Squamous Cell Carcinoma	R705W	P-0001744	Missense_Mutation	705	Non-Exo Domain	chr12	133245002	133245002	G	A	D	D	D	POLE	Damaging	P-0001744-T01-IM3_R705W	Without Annotated
P-0001771-T01-IM3	MSK-IMPACT Clinical Sequencing Cohort (MSKCC, Nat Med 2017)	Colon Adenocarcinoma	R976C	P-0001771	Missense_Mutation	976	Non-Exo Domain	chr12	133237689	133237689	G	A	D	D	D	POLE	Damaging	P-0001771-T01-IM3_R976C	Without Annotated
P-0001780-T01-IM3	MSK-IMPACT Clinical Sequencing Cohort (MSKCC, Nat Med 2017)	Uterine Leiomyosarcoma	S2196F	P-0001780	Missense_Mutation	2196	Non-Exo Domain	chr12	133202301	133202301	G	A	T	B	B	POLE	Benign	P-0001780-T01-IM3_S2196F	Without Annotated
P-0001808-T01-IM3	MSK-IMPACT Clinical Sequencing Cohort (MSKCC, Nat Med 2017)	Colon Adenocarcinoma	P286R	P-0001808	Missense_Mutation	286	Exo Domain	chr12	133253184	133253184	G	C	D	D	D	POLE	Damaging	P-0001808-T01-IM3_P286R	Annotated-Driver
P-0002001-T01-IM3	MSK-IMPACT Clinical Sequencing Cohort (MSKCC, Nat Med 2017)	Lung Adenocarcinoma	R77C	P-0002001	Missense_Mutation	77	Non-Exo Domain	chr12	133257249	133257249	G	A	D	D	P	POLE	Damaging	P-0002001-T01-IM3_R77C	Without Annotated
P-0002049-T01-IM3	MSK-IMPACT Clinical Sequencing Cohort (MSKCC, Nat Med 2017)	Mucinous Adenocarcinoma of the Colon and Rectum	R1675H	P-0002049	Missense_Mutation	1675	Non-Exo Domain	chr12	133218912	133218912	C	T	D	D	D	POLE	Damaging	P-0002049-T01-IM3_R1675H	Without Annotated
P-0002049-T01-IM3	MSK-IMPACT Clinical Sequencing Cohort (MSKCC, Nat Med 2017)	Mucinous Adenocarcinoma of the Colon and Rectum	R249Q	P-0002049	Missense_Mutation	249	Non-Exo Domain	chr12	133254004	133254004	C	T	T	P	B	POLE	Benign	P-0002049-T01-IM3_R249Q	Without Annotated
P-0002064-T01-IM3	MSK-IMPACT Clinical Sequencing Cohort (MSKCC, Nat Med 2017)	Intrahepatic Cholangiocarcinoma	R2026S	P-0002064	Missense_Mutation	2026	Non-Exo Domain	chr12	133209308	133209308	C	A	T	B	B	POLE	Benign	P-0002064-T01-IM3_R2026S	Without Annotated
P-0002105-T01-IM3	MSK-IMPACT Clinical Sequencing Cohort (MSKCC, Nat Med 2017)	Lung Adenocarcinoma	E1898*	P-0002105	Truncating	1898	Non-Exo Domain	chr12	133212597	133212597	C	A	.	.	.	POLE	Damaging	P-0002105-T01-IM3_E1898*	Without Annotated
P-0002156-T01-IM3	MSK-IMPACT Clinical Sequencing Cohort (MSKCC, Nat Med 2017)	Lung Adenocarcinoma	A581T	P-0002156	Missense_Mutation	581	Non-Exo Domain	chr12	133248854	133248854	C	T	T	P	B	POLE	Benign	P-0002156-T01-IM3_A581T	Without Annotated
P-0002187-T01-IM3	MSK-IMPACT Clinical Sequencing Cohort (MSKCC, Nat Med 2017)	Lung Adenocarcinoma	V544L	P-0002187	Missense_Mutation	544	Non-Exo Domain	chr12	133249269	133249269	C	A	D	D	D	POLE	Damaging	P-0002187-T01-IM3_V544L	Without Annotated
P-0002311-T01-IM3	MSK-IMPACT Clinical Sequencing Cohort (MSKCC, Nat Med 2017)	Bladder Urothelial Carcinoma	A846P	P-0002311	Missense_Mutation	846	Non-Exo Domain	chr12	133240981	133240981	C	G	D	D	D	POLE	Damaging	P-0002311-T01-IM3_A846P	Without Annotated
P-0002366-T01-IM3	MSK-IMPACT Clinical Sequencing Cohort (MSKCC, Nat Med 2017)	Breast Invasive Lobular Carcinoma	D435N	P-0002366	Missense_Mutation	435	Exo Domain	chr12	133250217	133250217	C	T	T	D	P	POLE	Benign	P-0002366-T01-IM3_D435N	Without Annotated
P-0002391-T01-IM3	MSK-IMPACT Clinical Sequencing Cohort (MSKCC, Nat Med 2017)	Pancreatic Neuroendocrine Tumor	Q1430*	P-0002391	Truncating	1430	Non-Exo Domain	chr12	133220425	133220425	G	A	.	.	.	POLE	Damaging	P-0002391-T01-IM3_Q1430*	Without Annotated
P-0002406-T01-IM3	MSK-IMPACT Clinical Sequencing Cohort (MSKCC, Nat Med 2017)	Cancer of Unknown Primary	G1047W	P-0002406	Missense_Mutation	1047	Non-Exo Domain	chr12	133236017	133236017	C	A	D	D	D	POLE	Damaging	P-0002406-T01-IM3_G1047W	Without Annotated
P-0002421-T01-IM3	MSK-IMPACT Clinical Sequencing Cohort (MSKCC, Nat Med 2017)	Lung Adenocarcinoma	Y1381C	P-0002421	Missense_Mutation	1381	Non-Exo Domain	chr12	133225522	133225522	T	C	T	B	B	POLE	Benign	P-0002421-T01-IM3_Y1381C	Without Annotated
P-0002463-T01-IM3	MSK-IMPACT Clinical Sequencing Cohort (MSKCC, Nat Med 2017)	Colon Adenocarcinoma	R2149H	P-0002463	Missense_Mutation	2149	Non-Exo Domain	chr12	133202788	133202788	C	T	T	B	B	POLE	Benign	P-0002463-T01-IM3_R2149H	Without Annotated
P-0002463-T02-IM5	MSK-IMPACT Clinical Sequencing Cohort (MSKCC, Nat Med 2017)	Colon Adenocarcinoma	R2149H	P-0002463	Missense_Mutation	2149	Non-Exo Domain	chr12	133202788	133202788	C	T	T	B	B	POLE	Benign	P-0002463-T02-IM5_R2149H	Without Annotated
P-0002671-T01-IM3	MSK-IMPACT Clinical Sequencing Cohort (MSKCC, Nat Med 2017)	Colon Adenocarcinoma	E932*	P-0002671	Truncating	932	Non-Exo Domain	chr12	133238183	133238183	0	A	.	.	.	POLE	Damaging	P-0002671-T01-IM3_E932*	Without Annotated
P-0002675-T01-IM3	MSK-IMPACT Clinical Sequencing Cohort (MSKCC, Nat Med 2017)	Cholangiocarcinoma	K887Q	P-0002675	Missense_Mutation	887	Non-Exo Domain	chr12	133240637	133240637	T	G	D	P	P	POLE	Damaging	P-0002675-T01-IM3_K887Q	Without Annotated
P-0002689-T01-IM3	MSK-IMPACT Clinical Sequencing Cohort (MSKCC, Nat Med 2017)	Lung Squamous Cell Carcinoma	L145F	P-0002689	Missense_Mutation	145	Non-Exo Domain	chr12	133256226	133256226	C	A	D	D	D	POLE	Damaging	P-0002689-T01-IM3_L145F	Without Annotated
P-0002713-T01-IM3	MSK-IMPACT Clinical Sequencing Cohort (MSKCC, Nat Med 2017)	Breast Invasive Ductal Carcinoma	E18K	P-0002713	Missense_Mutation	18	Non-Exo Domain	chr12	133263850	133263850	C	T	T	B	B	POLE	Benign	P-0002713-T01-IM3_E18K	Without Annotated
P-0002725-T01-IM3	MSK-IMPACT Clinical Sequencing Cohort (MSKCC, Nat Med 2017)	Lung Adenocarcinoma	V533L	P-0002725	Missense_Mutation	533	Non-Exo Domain	chr12	133249302	133249302	C	A	T	B	B	POLE	Benign	P-0002725-T01-IM3_V533L	Without Annotated
P-0002744-T01-IM3	MSK-IMPACT Clinical Sequencing Cohort (MSKCC, Nat Med 2017)	Bladder Urothelial Carcinoma	E2200D	P-0002744	Missense_Mutation	2200	Non-Exo Domain	chr12	133202288	133202288	C	G	D	D	P	POLE	Damaging	P-0002744-T01-IM3_E2200D	Without Annotated
P-0002779-T01-IM3	MSK-IMPACT Clinical Sequencing Cohort (MSKCC, Nat Med 2017)	Small Bowel Cancer	K1374T	P-0002779	Missense_Mutation	1374	Non-Exo Domain	chr12	133225543	133225543	T	G	T	B	B	POLE	Benign	P-0002779-T01-IM3_K1374T	Without Annotated
P-0002794-T02-IM5	MSK-IMPACT Clinical Sequencing Cohort (MSKCC, Nat Med 2017)	Lung Adenocarcinoma	E1533*	P-0002794	Truncating	1533	Non-Exo Domain	chr12	133219537	133219537	C	A	.	.	.	POLE	Damaging	P-0002794-T02-IM5_E1533*	Without Annotated
P-0002812-T01-IM3	MSK-IMPACT Clinical Sequencing Cohort (MSKCC, Nat Med 2017)	Uterine Epithelioid Leiomyosarcoma	E2140K	P-0002812	Missense_Mutation	2140	Non-Exo Domain	chr12	133202816	133202816	C	T	T	B	B	POLE	Benign	P-0002812-T01-IM3_E2140K	Without Annotated
P-0002858-T01-IM3	MSK-IMPACT Clinical Sequencing Cohort (MSKCC, Nat Med 2017)	Breast Invasive Ductal Carcinoma	E1299Q	P-0002858	Missense_Mutation	1299	Non-Exo Domain	chr12	133226002	133226002	C	G	T	B	B	POLE	Benign	P-0002858-T01-IM3_E1299Q	Without Annotated
P-0002903-T01-IM3	MSK-IMPACT Clinical Sequencing Cohort (MSKCC, Nat Med 2017)	Poorly Differentiated Thyroid Cancer	A581T	P-0002903	Missense_Mutation	581	Non-Exo Domain	chr12	133248854	133248854	C	T	T	P	B	POLE	Benign	P-0002903-T01-IM3_A581T	Without Annotated
P-0003024-T01-IM3	MSK-IMPACT Clinical Sequencing Cohort (MSKCC, Nat Med 2017)	Bladder Urothelial Carcinoma	P1547T	P-0003024	Missense_Mutation	1547	Non-Exo Domain	chr12	133219495	133219495	G	T	D	P	B	POLE	Damaging	P-0003024-T01-IM3_P1547T	Without Annotated
P-0003134-T01-IM5	MSK-IMPACT Clinical Sequencing Cohort (MSKCC, Nat Med 2017)	Breast Invasive Ductal Carcinoma	F389L	P-0003134	Missense_Mutation	389	Exo Domain	chr12	133252043	133252043	G	C	D	P	P	POLE	Damaging	P-0003134-T01-IM5_F389L	Without Annotated
P-0003165-T01-IM5	MSK-IMPACT Clinical Sequencing Cohort (MSKCC, Nat Med 2017)	Lung Adenocarcinoma	X955_splice	P-0003165	Truncating	955	Non-Exo Domain	chr12	133237751	133237751	C	A	.	.	.	POLE	Damaging	P-0003165-T01-IM5_X955_splice	Without Annotated
P-0003182-T01-IM5	MSK-IMPACT Clinical Sequencing Cohort (MSKCC, Nat Med 2017)	Basal Cell Carcinoma	S1456L	P-0003182	Missense_Mutation	1456	Non-Exo Domain	chr12	133220070	133220070	G	A	T	B	B	POLE	Benign	P-0003182-T01-IM5_S1456L	Without Annotated
P-0003224-T01-IM5	MSK-IMPACT Clinical Sequencing Cohort (MSKCC, Nat Med 2017)	Breast Invasive Ductal Carcinoma	E18K	P-0003224	Missense_Mutation	18	Non-Exo Domain	chr12	133263850	133263850	C	T	T	B	B	POLE	Benign	P-0003224-T01-IM5_E18K	Without Annotated
P-0003229-T01-IM5	MSK-IMPACT Clinical Sequencing Cohort (MSKCC, Nat Med 2017)	Lung Adenocarcinoma	L424V	P-0003229	Missense_Mutation	424	Exo Domain	chr12	133250250	133250250	G	C	D	D	D	POLE	Damaging	P-0003229-T01-IM5_L424V	Without Annotated
P-0003261-T01-IM5	MSK-IMPACT Clinical Sequencing Cohort (MSKCC, Nat Med 2017)	Bladder Urothelial Carcinoma	S1027C	P-0003261	Missense_Mutation	1027	Non-Exo Domain	chr12	133236076	133236076	G	C	D	B	B	POLE	Benign	P-0003261-T01-IM5_S1027C	Without Annotated
P-0003292-T01-IM5	MSK-IMPACT Clinical Sequencing Cohort (MSKCC, Nat Med 2017)	Glioblastoma Multiforme	A1093T	P-0003292	Missense_Mutation	1093	Non-Exo Domain	chr12	133234555	133234555	C	T	D	D	D	POLE	Damaging	P-0003292-T01-IM5_A1093T	Without Annotated
P-0003368-T01-IM5	MSK-IMPACT Clinical Sequencing Cohort (MSKCC, Nat Med 2017)	Lung Adenocarcinoma	A1140T	P-0003368	Missense_Mutation	1140	Non-Exo Domain	chr12	133233976	133233976	C	T	T	B	B	POLE	Benign	P-0003368-T01-IM5_A1140T	Without Annotated
P-0003368-T01-IM5	MSK-IMPACT Clinical Sequencing Cohort (MSKCC, Nat Med 2017)	Lung Adenocarcinoma	L1119F	P-0003368	Missense_Mutation	1119	Non-Exo Domain	chr12	133234477	133234477	G	A	T	P	B	POLE	Benign	P-0003368-T01-IM5_L1119F	Without Annotated
P-0003433-T01-IM5	MSK-IMPACT Clinical Sequencing Cohort (MSKCC, Nat Med 2017)	Bladder Urothelial Carcinoma	E2137K	P-0003433	Missense_Mutation	2137	Non-Exo Domain	chr12	133202825	133202825	C	T	D	D	D	POLE	Damaging	P-0003433-T01-IM5_E2137K	Without Annotated
P-0003462-T01-IM5	MSK-IMPACT Clinical Sequencing Cohort (MSKCC, Nat Med 2017)	Large Cell Neuroendocrine Carcinoma	E1377*	P-0003462	Truncating	1377	Non-Exo Domain	chr12	133225535	133225535	C	A	.	.	.	POLE	Damaging	P-0003462-T01-IM5_E1377*	Without Annotated
P-0003524-T01-IM5	MSK-IMPACT Clinical Sequencing Cohort (MSKCC, Nat Med 2017)	Upper Tract Urothelial Carcinoma	R231H	P-0003524	Missense_Mutation	231	Non-Exo Domain	chr12	133254192	133254192	C	T	D	D	D	POLE	Damaging	P-0003524-T01-IM5_R231H	Without Annotated
P-0003529-T01-IM5	MSK-IMPACT Clinical Sequencing Cohort (MSKCC, Nat Med 2017)	Glioblastoma Multiforme	P1505L	P-0003529	Missense_Mutation	1505	Non-Exo Domain	chr12	133219847	133219847	G	A	T	B	B	POLE	Benign	P-0003529-T01-IM5_P1505L	Without Annotated
P-0003555-T01-IM5	MSK-IMPACT Clinical Sequencing Cohort (MSKCC, Nat Med 2017)	Bladder Urothelial Carcinoma	R1519C	P-0003555	Missense_Mutation	1519	Non-Exo Domain	chr12	133219579	133219579	G	A	D	D	D	POLE	Damaging	P-0003555-T01-IM5_R1519C	Without Annotated
P-0003555-T01-IM5	MSK-IMPACT Clinical Sequencing Cohort (MSKCC, Nat Med 2017)	Bladder Urothelial Carcinoma	Y2269C	P-0003555	Missense_Mutation	2269	Non-Exo Domain	chr12	133201338	133201338	T	C	T	P	P	POLE	Benign	P-0003555-T01-IM5_Y2269C	Without Annotated
P-0003555-T01-IM5	MSK-IMPACT Clinical Sequencing Cohort (MSKCC, Nat Med 2017)	Bladder Urothelial Carcinoma	S1589F	P-0003555	Missense_Mutation	1589	Non-Exo Domain	chr12	133219278	133219278	G	A	D	D	D	POLE	Damaging	P-0003555-T01-IM5_S1589F	Without Annotated
P-0003650-T01-IM5	MSK-IMPACT Clinical Sequencing Cohort (MSKCC, Nat Med 2017)	Stomach Adenocarcinoma	R742H	P-0003650	Missense_Mutation	742	Non-Exo Domain	chr12	133244183	133244183	C	T	D	D	D	POLE	Damaging	P-0003650-T01-IM5_R742H	Without Annotated
P-0003665-T01-IM5	MSK-IMPACT Clinical Sequencing Cohort (MSKCC, Nat Med 2017)	Prostate Adenocarcinoma	G2092Vfs*31	P-0003665	Truncating	2092	Non-Exo Domain	chr12	133208958	133208958	G	0	.	.	.	POLE	Damaging	P-0003665-T01-IM5_G2092Vfs*31	Without Annotated
P-0003719-T01-IM5	MSK-IMPACT Clinical Sequencing Cohort (MSKCC, Nat Med 2017)	Bladder Urothelial Carcinoma	R1037C	P-0003719	Missense_Mutation	1037	Non-Exo Domain	chr12	133236047	133236047	G	A	D	D	P	POLE	Damaging	P-0003719-T01-IM5_R1037C	Without Annotated
P-0003719-T01-IM5	MSK-IMPACT Clinical Sequencing Cohort (MSKCC, Nat Med 2017)	Bladder Urothelial Carcinoma	D203N	P-0003719	Missense_Mutation	203	Non-Exo Domain	chr12	133254277	133254277	C	T	T	B	B	POLE	Benign	P-0003719-T01-IM5_D203N	Without Annotated
P-0003777-T01-IM5	MSK-IMPACT Clinical Sequencing Cohort (MSKCC, Nat Med 2017)	Mixed Germ Cell Tumor	R47W	P-0003777	Missense_Mutation	47	Non-Exo Domain	chr12	133257789	133257789	G	A	D	D	P	POLE	Damaging	P-0003777-T01-IM5_R47W	Without Annotated
P-0003781-T01-IM5	MSK-IMPACT Clinical Sequencing Cohort (MSKCC, Nat Med 2017)	Glioblastoma Multiforme	G977R	P-0003781	Missense_Mutation	977	Non-Exo Domain	chr12	133237686	133237686	C	T	D	D	D	POLE	Damaging	P-0003781-T01-IM5_G977R	Without Annotated
P-0003791-T01-IM5	MSK-IMPACT Clinical Sequencing Cohort (MSKCC, Nat Med 2017)	Colon Adenocarcinoma	M831I	P-0003791	Missense_Mutation	831	Non-Exo Domain	chr12	133241024	133241024	C	T	D	D	D	POLE	Damaging	P-0003791-T01-IM5_M831I	Without Annotated
P-0003794-T01-IM5	MSK-IMPACT Clinical Sequencing Cohort (MSKCC, Nat Med 2017)	Uterine Carcinosarcoma/Uterine Malignant Mixed Mullerian Tumor	R1436Q	P-0003794	Missense_Mutation	1436	Non-Exo Domain	chr12	133220130	133220130	C	T	D	D	P	POLE	Damaging	P-0003794-T01-IM5_R1436Q	Without Annotated
P-0003821-T01-IM5	MSK-IMPACT Clinical Sequencing Cohort (MSKCC, Nat Med 2017)	Salivary Duct Carcinoma	E972Q	P-0003821	Missense_Mutation	972	Non-Exo Domain	chr12	133237701	133237701	C	G	D	D	D	POLE	Damaging	P-0003821-T01-IM5_E972Q	Without Annotated
P-0003823-T01-IM5	MSK-IMPACT Clinical Sequencing Cohort (MSKCC, Nat Med 2017)	Bladder Urothelial Carcinoma	H1901Lfs*15	P-0003823	Truncating	1901	Non-Exo Domain	chr12	133212571	133212587	AGAAATTGTCAGAGAAT	-	.	.	.	POLE	Damaging	P-0003823-T01-IM5_H1901Lfs*15	Without Annotated
P-0003848-T01-IM5	MSK-IMPACT Clinical Sequencing Cohort (MSKCC, Nat Med 2017)	Bladder Urothelial Carcinoma	E1417K	P-0003848	Missense_Mutation	1417	Non-Exo Domain	chr12	133220464	133220464	C	T	T	B	B	POLE	Benign	P-0003848-T01-IM5_E1417K	Without Annotated
P-0003869-T01-IM5	MSK-IMPACT Clinical Sequencing Cohort (MSKCC, Nat Med 2017)	Lung Adenocarcinoma	E1035K	P-0003869	Missense_Mutation	1035	Non-Exo Domain	chr12	133236053	133236053	C	T	D	D	D	POLE	Damaging	P-0003869-T01-IM5_E1035K	Without Annotated
P-0003900-T01-IM5	MSK-IMPACT Clinical Sequencing Cohort (MSKCC, Nat Med 2017)	Glioblastoma Multiforme	S1238N	P-0003900	Missense_Mutation	1238	Non-Exo Domain	chr12	133226345	133226345	C	T	T	B	B	POLE	Benign	P-0003900-T01-IM5_S1238N	Without Annotated
P-0003900-T01-IM5	MSK-IMPACT Clinical Sequencing Cohort (MSKCC, Nat Med 2017)	Glioblastoma Multiforme	D2178N	P-0003900	Missense_Mutation	2178	Non-Exo Domain	chr12	133202356	133202356	C	T	T	B	B	POLE	Benign	P-0003900-T01-IM5_D2178N	Without Annotated
P-0003900-T01-IM5	MSK-IMPACT Clinical Sequencing Cohort (MSKCC, Nat Med 2017)	Glioblastoma Multiforme	D2168N	P-0003900	Missense_Mutation	2168	Non-Exo Domain	chr12	133202732	133202732	C	T	D	D	D	POLE	Damaging	P-0003900-T01-IM5_D2168N	Without Annotated
P-0003900-T01-IM5	MSK-IMPACT Clinical Sequencing Cohort (MSKCC, Nat Med 2017)	Glioblastoma Multiforme	V1863I	P-0003900	Missense_Mutation	1863	Non-Exo Domain	chr12	133214691	133214691	C	T	T	B	B	POLE	Benign	P-0003900-T01-IM5_V1863I	Without Annotated
P-0003900-T01-IM5	MSK-IMPACT Clinical Sequencing Cohort (MSKCC, Nat Med 2017)	Glioblastoma Multiforme	G1581E	P-0003900	Missense_Mutation	1581	Non-Exo Domain	chr12	133219302	133219302	C	T	D	D	D	POLE	Damaging	P-0003900-T01-IM5_G1581E	Without Annotated
P-0003900-T01-IM5	MSK-IMPACT Clinical Sequencing Cohort (MSKCC, Nat Med 2017)	Glioblastoma Multiforme	G823E	P-0003900	Missense_Mutation	823	Non-Exo Domain	chr12	133241888	133241888	C	T	D	D	D	POLE	Damaging	P-0003900-T01-IM5_G823E	Without Annotated
P-0003900-T01-IM5	MSK-IMPACT Clinical Sequencing Cohort (MSKCC, Nat Med 2017)	Glioblastoma Multiforme	C619Y	P-0003900	Missense_Mutation	619	Non-Exo Domain	chr12	133245464	133245464	C	T	T	P	P	POLE	Benign	P-0003900-T01-IM5_C619Y	Without Annotated
P-0003900-T01-IM5	MSK-IMPACT Clinical Sequencing Cohort (MSKCC, Nat Med 2017)	Glioblastoma Multiforme	G198D	P-0003900	Missense_Mutation	198	Non-Exo Domain	chr12	133254291	133254291	C	T	T	B	B	POLE	Benign	P-0003900-T01-IM5_G198D	Without Annotated
P-0003932-T01-IM3	MSK-IMPACT Clinical Sequencing Cohort (MSKCC, Nat Med 2017)	Small Cell Lung Cancer	R793P	P-0003932	Missense_Mutation	793	Non-Exo Domain	chr12	133241978	133241978	C	G	T	P	P	POLE	Benign	P-0003932-T01-IM3_R793P	Without Annotated
P-0003935-T01-IM3	MSK-IMPACT Clinical Sequencing Cohort (MSKCC, Nat Med 2017)	Small Cell Lung Cancer	E18K	P-0003935	Missense_Mutation	18	Non-Exo Domain	chr12	133263850	133263850	C	T	T	B	B	POLE	Benign	P-0003935-T01-IM3_E18K	Without Annotated
P-0003964-T01-IM3	MSK-IMPACT Clinical Sequencing Cohort (MSKCC, Nat Med 2017)	Lung Adenocarcinoma	Q1993L	P-0003964	Missense_Mutation	1993	Non-Exo Domain	chr12	133210798	133210798	T	A	D	D	D	POLE	Damaging	P-0003964-T01-IM3_Q1993L	Without Annotated
P-0004011-T01-IM5	MSK-IMPACT Clinical Sequencing Cohort (MSKCC, Nat Med 2017)	Colon Adenocarcinoma	V437M	P-0004011	Missense_Mutation	437	Exo Domain	chr12	133250211	133250211	C	T	T	D	P	POLE	Benign	P-0004011-T01-IM5_V437M	Without Annotated
P-0004046-T01-IM3	MSK-IMPACT Clinical Sequencing Cohort (MSKCC, Nat Med 2017)	Adenocarcinoma of the Gastroesophageal Junction	E36*	P-0004046	Truncating	36	Non-Exo Domain	chr12	133257822	133257822	C	A	.	.	.	POLE	Damaging	P-0004046-T01-IM3_E36*	Without Annotated
P-0004084-T01-IM5	MSK-IMPACT Clinical Sequencing Cohort (MSKCC, Nat Med 2017)	Mixed Germ Cell Tumor	X903_splice	P-0004084	Truncating	903	Non-Exo Domain	chr12	133238255	133238275	CATTGGTGAAGCCTTCCTGAG	-	.	.	.	POLE	Damaging	P-0004084-T01-IM5_X903_splice	Without Annotated
P-0004189-T01-IM5	MSK-IMPACT Clinical Sequencing Cohort (MSKCC, Nat Med 2017)	Lung Adenocarcinoma	E18K	P-0004189	Missense_Mutation	18	Non-Exo Domain	chr12	133263850	133263850	C	T	T	B	B	POLE	Benign	P-0004189-T01-IM5_E18K	Without Annotated
P-0004189-T01-IM5	MSK-IMPACT Clinical Sequencing Cohort (MSKCC, Nat Med 2017)	Lung Adenocarcinoma	D1422H	P-0004189	Missense_Mutation	1422	Non-Exo Domain	chr12	133220449	133220449	C	G	T	P	P	POLE	Benign	P-0004189-T01-IM5_D1422H	Without Annotated
P-0004260-T01-IM5	MSK-IMPACT Clinical Sequencing Cohort (MSKCC, Nat Med 2017)	Upper Tract Urothelial Carcinoma	A1149V	P-0004260	Missense_Mutation	1149	Non-Exo Domain	chr12	133233948	133233948	G	A	D	D	D	POLE	Damaging	P-0004260-T01-IM5_A1149V	Without Annotated
P-0004260-T01-IM5	MSK-IMPACT Clinical Sequencing Cohort (MSKCC, Nat Med 2017)	Upper Tract Urothelial Carcinoma	R1485C	P-0004260	Missense_Mutation	1485	Non-Exo Domain	chr12	133219908	133219908	G	A	D	P	B	POLE	Damaging	P-0004260-T01-IM5_R1485C	Without Annotated
P-0004330-T01-IM5	MSK-IMPACT Clinical Sequencing Cohort (MSKCC, Nat Med 2017)	Upper Tract Urothelial Carcinoma	A966V	P-0004330	Missense_Mutation	966	Non-Exo Domain	chr12	133237718	133237718	G	A	D	D	D	POLE	Damaging	P-0004330-T01-IM5_A966V	Without Annotated
P-0004330-T01-IM5	MSK-IMPACT Clinical Sequencing Cohort (MSKCC, Nat Med 2017)	Upper Tract Urothelial Carcinoma	R1858C	P-0004330	Missense_Mutation	1858	Non-Exo Domain	chr12	133214706	133214706	G	A	D	D	D	POLE	Damaging	P-0004330-T01-IM5_R1858C	Without Annotated
P-0004379-T01-IM5	MSK-IMPACT Clinical Sequencing Cohort (MSKCC, Nat Med 2017)	Uterine Endometrioid Carcinoma	V411L	P-0004379	Missense_Mutation	411	Exo Domain	chr12	133250289	133250289	C	A	D	D	D	POLE	Damaging	P-0004379-T01-IM5_V411L	Annotated-Driver
P-0004379-T01-IM5	MSK-IMPACT Clinical Sequencing Cohort (MSKCC, Nat Med 2017)	Uterine Endometrioid Carcinoma	S1644L	P-0004379	Missense_Mutation	1644	Non-Exo Domain	chr12	133219113	133219113	G	A	T	P	B	POLE	Benign	P-0004379-T01-IM5_S1644L	Without Annotated
P-0004379-T01-IM5	MSK-IMPACT Clinical Sequencing Cohort (MSKCC, Nat Med 2017)	Uterine Endometrioid Carcinoma	S1040Y	P-0004379	Missense_Mutation	1040	Non-Exo Domain	chr12	133236037	133236037	G	T	D	D	D	POLE	Damaging	P-0004379-T01-IM5_S1040Y	Without Annotated
P-0004411-T01-IM5	MSK-IMPACT Clinical Sequencing Cohort (MSKCC, Nat Med 2017)	Leiomyosarcoma	E337A	P-0004411	Missense_Mutation	337	Exo Domain	chr12	133252690	133252690	T	G	T	P	P	POLE	Benign	P-0004411-T01-IM5_E337A	Without Annotated
P-0004474-T01-IM5	MSK-IMPACT Clinical Sequencing Cohort (MSKCC, Nat Med 2017)	Prostate Adenocarcinoma	E1466D	P-0004474	Missense_Mutation	1466	Non-Exo Domain	chr12	133220039	133220039	C	A	T	B	B	POLE	Benign	P-0004474-T01-IM5_E1466D	Without Annotated
P-0004567-T01-IM5	MSK-IMPACT Clinical Sequencing Cohort (MSKCC, Nat Med 2017)	Bladder Urothelial Carcinoma	E18K	P-0004567	Missense_Mutation	18	Non-Exo Domain	chr12	133263850	133263850	C	T	T	B	B	POLE	Benign	P-0004567-T01-IM5_E18K	Without Annotated
P-0004650-T01-IM5	MSK-IMPACT Clinical Sequencing Cohort (MSKCC, Nat Med 2017)	Melanoma of Unknown Primary	H1833Y	P-0004650	Missense_Mutation	1833	Non-Exo Domain	chr12	133215766	133215766	G	A	T	B	B	POLE	Benign	P-0004650-T01-IM5_H1833Y	Without Annotated
P-0004688-T01-IM5	MSK-IMPACT Clinical Sequencing Cohort (MSKCC, Nat Med 2017)	Upper Tract Urothelial Carcinoma	R1879C	P-0004688	Missense_Mutation	1879	Non-Exo Domain	chr12	133214643	133214643	G	A	D	D	P	POLE	Damaging	P-0004688-T01-IM5_R1879C	Without Annotated
P-0004688-T01-IM5	MSK-IMPACT Clinical Sequencing Cohort (MSKCC, Nat Med 2017)	Upper Tract Urothelial Carcinoma	R579C	P-0004688	Missense_Mutation	579	Non-Exo Domain	chr12	133248860	133248860	G	A	D	D	P	POLE	Damaging	P-0004688-T01-IM5_R579C	Without Annotated
P-0004688-T01-IM5	MSK-IMPACT Clinical Sequencing Cohort (MSKCC, Nat Med 2017)	Upper Tract Urothelial Carcinoma	R114*	P-0004688	Truncating	114	Non-Exo Domain	chr12	133256623	133256623	G	A	.	.	.	POLE	Damaging	P-0004688-T01-IM5_R114*	Without Annotated
P-0004688-T01-IM5	MSK-IMPACT Clinical Sequencing Cohort (MSKCC, Nat Med 2017)	Upper Tract Urothelial Carcinoma	R1878C	P-0004688	Missense_Mutation	1878	Non-Exo Domain	chr12	133214646	133214646	G	A	D	D	D	POLE	Damaging	P-0004688-T01-IM5_R1878C	Without Annotated
P-0004688-T01-IM5	MSK-IMPACT Clinical Sequencing Cohort (MSKCC, Nat Med 2017)	Upper Tract Urothelial Carcinoma	R1286C	P-0004688	Missense_Mutation	1286	Non-Exo Domain	chr12	133226041	133226041	G	A	D	D	D	POLE	Damaging	P-0004688-T01-IM5_R1286C	Without Annotated
P-0004688-T01-IM5	MSK-IMPACT Clinical Sequencing Cohort (MSKCC, Nat Med 2017)	Upper Tract Urothelial Carcinoma	P436H	P-0004688	Missense_Mutation	436	Exo Domain	chr12	133250213	133250213	G	T	D	D	D	POLE	Damaging	P-0004688-T01-IM5_P436H	Annotated-Driver
P-0004733-T02-IM5	MSK-IMPACT Clinical Sequencing Cohort (MSKCC, Nat Med 2017)	Poorly Differentiated Non-Small Cell Lung Cancer	K694E	P-0004733	Missense_Mutation	694	Non-Exo Domain	chr12	133245035	133245035	T	C	D	P	B	POLE	Damaging	P-0004733-T02-IM5_K694E	Without Annotated
P-0004738-T01-IM5	MSK-IMPACT Clinical Sequencing Cohort (MSKCC, Nat Med 2017)	Colon Adenocarcinoma	G364W	P-0004738	Missense_Mutation	364	Exo Domain	chr12	133252337	133252337	C	A	D	D	D	POLE	Damaging	P-0004738-T01-IM5_G364W	Without Annotated
P-0004860-T01-IM5	Thoracic PDX (MSK, Provisional)	Lung Adenocarcinoma	R1289L	MSK_LX482	Missense_Mutation	1289	Non-Exo Domain	chr12	133226031	133226031	C	A	T	B	B	POLE	Benign	P-0004860-T01-IM5_R1289L	Without Annotated
P-0004860-T01-IM5	Thoracic PDX (MSK, Provisional)	Lung Adenocarcinoma	R1289L	P-0004860	Missense_Mutation	1289	Non-Exo Domain	chr12	133226031	133226031	C	A	T	B	B	POLE	Benign	P-0004860-T01-IM5_R1289L	Without Annotated
P-0004860-T01-IM5	MSK-IMPACT Clinical Sequencing Cohort (MSKCC, Nat Med 2017)	Lung Adenocarcinoma	R1289L	MSK_LX482	Missense_Mutation	1289	Non-Exo Domain	chr12	133226031	133226031	C	A	T	B	B	POLE	Benign	P-0004860-T01-IM5_R1289L	Without Annotated
P-0004860-T01-IM5	MSK-IMPACT Clinical Sequencing Cohort (MSKCC, Nat Med 2017)	Lung Adenocarcinoma	R1289L	P-0004860	Missense_Mutation	1289	Non-Exo Domain	chr12	133226031	133226031	C	A	T	B	B	POLE	Benign	P-0004860-T01-IM5_R1289L	Without Annotated
P-0004863-T01-IM5	MSK-IMPACT Clinical Sequencing Cohort (MSKCC, Nat Med 2017)	Lung Adenocarcinoma	X1126_splice	P-0004863	Truncating	1126	Non-Exo Domain	chr12	133234453	133234453	C	A	.	.	.	POLE	Damaging	P-0004863-T01-IM5_X1126_splice	Without Annotated
P-0004865-T01-IM5	MSK-IMPACT Clinical Sequencing Cohort (MSKCC, Nat Med 2017)	Colon Adenocarcinoma	P286R	P-0004865	Missense_Mutation	286	Exo Domain	chr12	133253184	133253184	G	C	D	D	D	POLE	Damaging	P-0004865-T01-IM5_P286R	Annotated-Driver
P-0004910-T04-IM5	MSK-IMPACT Clinical Sequencing Cohort (MSKCC, Nat Med 2017)	Prostate Adenocarcinoma	T159A	P-0004910	Missense_Mutation	159	Non-Exo Domain	chr12	133256186	133256186	T	C	D	P	P	POLE	Damaging	P-0004910-T04-IM5_T159A	Without Annotated
P-0004914-T01-IM5	MSK-IMPACT Clinical Sequencing Cohort (MSKCC, Nat Med 2017)	Cutaneous Melanoma	S2113F	P-0004914	Missense_Mutation	2113	Non-Exo Domain	chr12	133202896	133202896	G	A	D	P	P	POLE	Damaging	P-0004914-T01-IM5_S2113F	Without Annotated
P-0005021-T01-IM5	MSK-IMPACT Clinical Sequencing Cohort (MSKCC, Nat Med 2017)	Upper Tract Urothelial Carcinoma	P286R	P-0005021	Missense_Mutation	286	Exo Domain	chr12	133253184	133253184	G	C	D	D	D	POLE	Damaging	P-0005021-T01-IM5_P286R	Annotated-Driver
P-0005026-T01-IM5	MSK-IMPACT Clinical Sequencing Cohort (MSKCC, Nat Med 2017)	Lung Squamous Cell Carcinoma	A1260S	P-0005026	Missense_Mutation	1260	Non-Exo Domain	chr12	133226280	133226280	C	A	T	B	B	POLE	Benign	P-0005026-T01-IM5_A1260S	Without Annotated
P-0005160-T01-IM5	MSK-IMPACT Clinical Sequencing Cohort (MSKCC, Nat Med 2017)	Lung Squamous Cell Carcinoma	E2229A	P-0005160	Missense_Mutation	2229	Non-Exo Domain	chr12	133201552	133201552	T	G	T	B	B	POLE	Benign	P-0005160-T01-IM5_E2229A	Without Annotated
P-0005164-T01-IM5	MSK-IMPACT Clinical Sequencing Cohort (MSKCC, Nat Med 2017)	Colon Adenocarcinoma	N2057Kfs*2	P-0005164	Truncating	2057	Non-Exo Domain	chr12	133209060	133209060	0	T	T	B	B	POLE	Benign	P-0005164-T01-IM5_N2057Kfs*2	Without Annotated
P-0005197-T01-IM5	MSK-IMPACT Clinical Sequencing Cohort (MSKCC, Nat Med 2017)	Colon Adenocarcinoma	V1426I	P-0005197	Missense_Mutation	1426	Non-Exo Domain	chr12	133220437	133220437	C	T	T	P	B	POLE	Benign	P-0005197-T01-IM5_V1426I	Without Annotated
P-0005197-T01-IM5	MSK-IMPACT Clinical Sequencing Cohort (MSKCC, Nat Med 2017)	Colon Adenocarcinoma	G24S	P-0005197	Missense_Mutation	24	Non-Exo Domain	chr12	133257858	133257858	C	T	T	B	B	POLE	Benign	P-0005197-T01-IM5_G24S	Without Annotated
P-0005230-T01-IM5	MSK-IMPACT Clinical Sequencing Cohort (MSKCC, Nat Med 2017)	Colorectal Adenocarcinoma	R2127*	P-0005230	Truncating	2127	Non-Exo Domain	chr12	133202855	133202855	G	A	.	.	.	POLE	Damaging	P-0005230-T01-IM5_R2127*	Without Annotated
P-0005242-T01-IM5	MSK-IMPACT Clinical Sequencing Cohort (MSKCC, Nat Med 2017)	Breast Invasive Lobular Carcinoma	D2172H	P-0005242	Missense_Mutation	2172	Non-Exo Domain	chr12	133202720	133202720	C	G	D	P	P	POLE	Damaging	P-0005242-T01-IM5_D2172H	Without Annotated
P-0005242-T01-IM5	MSK-IMPACT Clinical Sequencing Cohort (MSKCC, Nat Med 2017)	Breast Invasive Lobular Carcinoma	E967Q	P-0005242	Missense_Mutation	967	Non-Exo Domain	chr12	133237716	133237716	C	G	D	D	D	POLE	Damaging	P-0005242-T01-IM5_E967Q	Without Annotated
P-0005245-T01-IM5	MSK-IMPACT Clinical Sequencing Cohort (MSKCC, Nat Med 2017)	Bladder Urothelial Carcinoma	P697A	P-0005245	Missense_Mutation	697	Non-Exo Domain	chr12	133245026	133245026	G	C	T	B	B	POLE	Benign	P-0005245-T01-IM5_P697A	Without Annotated
P-0005326-T01-IM5	MSK-IMPACT Clinical Sequencing Cohort (MSKCC, Nat Med 2017)	Colon Adenocarcinoma	K1550Nfs*12	P-0005326	Truncating	1550	Non-Exo Domain	chr12	133219487	133219487	G	0	.	.	.	POLE	Damaging	P-0005326-T01-IM5_K1550Nfs*12	Without Annotated
P-0005326-T01-IM5	MSK-IMPACT Clinical Sequencing Cohort (MSKCC, Nat Med 2017)	Colon Adenocarcinoma	Y2235C	P-0005326	Missense_Mutation	2235	Non-Exo Domain	chr12	133201534	133201534	T	C	T	P	P	POLE	Benign	P-0005326-T01-IM5_Y2235C	Without Annotated
P-0005366-T01-IM5	MSK-IMPACT Clinical Sequencing Cohort (MSKCC, Nat Med 2017)	Cutaneous Melanoma	R685W	P-0005366	Missense_Mutation	685	Non-Exo Domain	chr12	133245062	133245062	G	A	T	D	D	POLE	Benign	P-0005366-T01-IM5_R685W	Without Annotated
P-0005366-T01-IM5	MSK-IMPACT Clinical Sequencing Cohort (MSKCC, Nat Med 2017)	Cutaneous Melanoma	P2024L	P-0005366	Missense_Mutation	2024	Non-Exo Domain	chr12	133209315	133209315	G	A	T	P	P	POLE	Benign	P-0005366-T01-IM5_P2024L	Without Annotated
P-0005366-T01-IM5	MSK-IMPACT Clinical Sequencing Cohort (MSKCC, Nat Med 2017)	Cutaneous Melanoma	P893L	P-0005366	Missense_Mutation	893	Non-Exo Domain	chr12	133240618	133240618	G	A	D	D	D	POLE	Damaging	P-0005366-T01-IM5_P893L	Without Annotated
P-0005452-T01-IM5	MSK-IMPACT Clinical Sequencing Cohort (MSKCC, Nat Med 2017)	Breast Invasive Ductal Carcinoma	R1519L	P-0005452	Missense_Mutation	1519	Non-Exo Domain	chr12	133219578	133219578	C	A	D	P	P	POLE	Damaging	P-0005452-T01-IM5_R1519L	Without Annotated
P-0005476-T01-IM5	MSK-IMPACT Clinical Sequencing Cohort (MSKCC, Nat Med 2017)	Lung Adenocarcinoma	A1061T	P-0005476	Missense_Mutation	1061	Non-Exo Domain	chr12	133235975	133235975	C	T	D	D	D	POLE	Damaging	P-0005476-T01-IM5_A1061T	Without Annotated
P-0005486-T01-IM5	MSK-IMPACT Clinical Sequencing Cohort (MSKCC, Nat Med 2017)	Renal Medullary Carcinoma	A186T	P-0005486	Missense_Mutation	186	Non-Exo Domain	chr12	133256105	133256105	C	T	T	B	B	POLE	Benign	P-0005486-T01-IM5_A186T	Without Annotated
P-0005490-T01-IM5	MSK-IMPACT Clinical Sequencing Cohort (MSKCC, Nat Med 2017)	Bladder Urothelial Carcinoma	S2P	P-0005490	Missense_Mutation	2	Non-Exo Domain	chr12	133263898	133263898	A	G	T	B	B	POLE	Benign	P-0005490-T01-IM5_S2P	Without Annotated
P-0005511-T01-IM5	MSK-IMPACT Clinical Sequencing Cohort (MSKCC, Nat Med 2017)	Bladder Urothelial Carcinoma	M900T	P-0005511	Missense_Mutation	900	Non-Exo Domain	chr12	133240597	133240597	A	G	D	B	B	POLE	Benign	P-0005511-T01-IM5_M900T	Without Annotated
P-0005511-T02-IM5	MSK-IMPACT Clinical Sequencing Cohort (MSKCC, Nat Med 2017)	Bladder Urothelial Carcinoma	M900T	P-0005511	Missense_Mutation	900	Non-Exo Domain	chr12	133240597	133240597	A	G	D	B	B	POLE	Benign	P-0005511-T02-IM5_M900T	Without Annotated
P-0005567-T01-IM5	MSK-IMPACT Clinical Sequencing Cohort (MSKCC, Nat Med 2017)	Lung Adenocarcinoma	M2252Yfs*52	P-0005567	Truncating	2252	Non-Exo Domain	chr12	133201391	133201394	GAAG	AAAAA	.	.	.	POLE	Damaging	P-0005567-T01-IM5_M2252Yfs*52	Without Annotated
P-0005703-T01-IM5	MSK-IMPACT Clinical Sequencing Cohort (MSKCC, Nat Med 2017)	Cutaneous Squamous Cell Carcinoma	G302D	P-0005703	Missense_Mutation	302	Exo Domain	chr12	133253136	133253136	C	T	D	D	D	POLE	Damaging	P-0005703-T01-IM5_G302D	Without Annotated
P-0005733-T01-IM5	MSK-IMPACT Clinical Sequencing Cohort (MSKCC, Nat Med 2017)	Melanoma of Unknown Primary	H1486Y	P-0005733	Missense_Mutation	1486	Non-Exo Domain	chr12	133219905	133219905	G	A	T	B	B	POLE	Benign	P-0005733-T01-IM5_H1486Y	Without Annotated
P-0005733-T02-IM5	MSK-IMPACT Clinical Sequencing Cohort (MSKCC, Nat Med 2017)	Melanoma of Unknown Primary	H1486Y	P-0005733	Missense_Mutation	1486	Non-Exo Domain	chr12	133219905	133219905	G	A	T	B	B	POLE	Benign	P-0005733-T02-IM5_H1486Y	Without Annotated
P-0005735-T01-IM5	MSK-IMPACT Clinical Sequencing Cohort (MSKCC, Nat Med 2017)	Breast Invasive Ductal Carcinoma	L1729M	P-0005735	Missense_Mutation	1729	Non-Exo Domain	chr12	133218426	133218426	G	T	D	D	D	POLE	Damaging	P-0005735-T01-IM5_L1729M	Without Annotated
P-0005824-T01-IM5	MSK-IMPACT Clinical Sequencing Cohort (MSKCC, Nat Med 2017)	Colon Adenocarcinoma	P286R	P-0005824	Missense_Mutation	286	Exo Domain	chr12	133253184	133253184	G	C	D	D	D	POLE	Damaging	P-0005824-T01-IM5_P286R	Annotated-Driver
P-0005824-T01-IM5	MSK-IMPACT Clinical Sequencing Cohort (MSKCC, Nat Med 2017)	Colon Adenocarcinoma	R114*	P-0005824	Truncating	114	Non-Exo Domain	chr12	133256623	133256623	G	A	.	.	.	POLE	Damaging	P-0005824-T01-IM5_R114*	Without Annotated
P-0005851-T01-IM5	MSK-IMPACT Clinical Sequencing Cohort (MSKCC, Nat Med 2017)	Poorly Differentiated Non-Small Cell Lung Cancer	E915K	P-0005851	Missense_Mutation	915	Non-Exo Domain	chr12	133238234	133238234	C	T	T	B	B	POLE	Benign	P-0005851-T01-IM5_E915K	Without Annotated
P-0005900-T01-IM5	MSK-IMPACT Clinical Sequencing Cohort (MSKCC, Nat Med 2017)	Breast Invasive Ductal Carcinoma	G1216S	P-0005900	Missense_Mutation	1216	Non-Exo Domain	chr12	133226412	133226412	C	T	T	P	B	POLE	Benign	P-0005900-T01-IM5_G1216S	Without Annotated
P-0005918-T01-IM5	MSK-IMPACT Clinical Sequencing Cohort (MSKCC, Nat Med 2017)	Undifferentiated Pleomorphic Sarcoma/Malignant Fibrous Histiocytoma/High-Grade Spindle Cell Sarcoma	P1601S	P-0005918	Missense_Mutation	1601	Non-Exo Domain	chr12	133219243	133219243	G	A	T	B	B	POLE	Benign	P-0005918-T01-IM5_P1601S	Without Annotated
P-0005925-T02-IM5	MSK-IMPACT Clinical Sequencing Cohort (MSKCC, Nat Med 2017)	Lung Adenocarcinoma	X1194_splice	P-0005925	Truncating	1194	Non-Exo Domain	chr12	133233721	133233721	C	A	.	.	.	POLE	Damaging	P-0005925-T02-IM5_X1194_splice	Without Annotated
P-0005947-T01-IM5	MSK-IMPACT Clinical Sequencing Cohort (MSKCC, Nat Med 2017)	Upper Tract Urothelial Carcinoma	V1800M	P-0005947	Missense_Mutation	1800	Non-Exo Domain	chr12	133215865	133215865	C	T	T	D	P	POLE	Benign	P-0005947-T01-IM5_V1800M	Without Annotated
P-0005987-T01-IM5	MSK-IMPACT Clinical Sequencing Cohort (MSKCC, Nat Med 2017)	Colon Adenocarcinoma	A2030Pfs*18	P-0005987	Truncating	2030	Non-Exo Domain	chr12	133209298	133209298	C	0	.	.	.	POLE	Damaging	P-0005987-T01-IM5_A2030Pfs*18	Without Annotated
P-0005987-T01-IM5	MSK-IMPACT Clinical Sequencing Cohort (MSKCC, Nat Med 2017)	Colon Adenocarcinoma	N1869S	P-0005987	Missense_Mutation	1869	Non-Exo Domain	chr12	133214672	133214672	T	C	T	B	B	POLE	Benign	P-0005987-T01-IM5_N1869S	Without Annotated
P-0006014-T01-IM5	MSK-IMPACT Clinical Sequencing Cohort (MSKCC, Nat Med 2017)	Uterine Serous Carcinoma/Uterine Papillary Serous Carcinoma	G7V	P-0006014	Missense_Mutation	7	Non-Exo Domain	chr12	133263882	133263882	C	A	T	B	B	POLE	Benign	P-0006014-T01-IM5_G7V	Without Annotated
P-0006122-T01-IM5	MSK-IMPACT Clinical Sequencing Cohort (MSKCC, Nat Med 2017)	Cancer of Unknown Primary	R1519H	P-0006122	Missense_Mutation	1519	Non-Exo Domain	chr12	133219578	133219578	C	T	D	D	D	POLE	Damaging	P-0006122-T01-IM5_R1519H	Without Annotated
P-0006139-T01-IM5	MSK-IMPACT Clinical Sequencing Cohort (MSKCC, Nat Med 2017)	Lung Adenocarcinoma	V1218L	P-0006139	Missense_Mutation	1218	Non-Exo Domain	chr12	133226406	133226406	C	A	T	B	B	POLE	Benign	P-0006139-T01-IM5_V1218L	Without Annotated
P-0006170-T01-IM5	MSK-IMPACT Clinical Sequencing Cohort (MSKCC, Nat Med 2017)	Colon Adenocarcinoma	L698Cfs*94	P-0006170	Truncating	698	Non-Exo Domain	chr12	133245024	133245024	G	0	.	.	.	POLE	Damaging	P-0006170-T01-IM5_L698Cfs*94	Without Annotated
P-0006207-T01-IM5	MSK-IMPACT Clinical Sequencing Cohort (MSKCC, Nat Med 2017)	Colon Adenocarcinoma	A652V	P-0006207	Missense_Mutation	652	Non-Exo Domain	chr12	133245292	133245292	G	A	D	D	P	POLE	Damaging	P-0006207-T01-IM5_A652V	Without Annotated
P-0006339-T01-IM5	MSK-IMPACT Clinical Sequencing Cohort (MSKCC, Nat Med 2017)	Cutaneous Melanoma	P943S	P-0006339	Missense_Mutation	943	Non-Exo Domain	chr12	133238150	133238150	G	A	D	D	D	POLE	Damaging	P-0006339-T01-IM5_P943S	Without Annotated
P-0006365-T01-IM5	MSK-IMPACT Clinical Sequencing Cohort (MSKCC, Nat Med 2017)	Colon Adenocarcinoma	D22G	P-0006365	Missense_Mutation	22	Non-Exo Domain	chr12	133257863	133257863	T	C	D	B	B	POLE	Benign	P-0006365-T01-IM5_D22G	Without Annotated
P-0006407-T01-IM5	MSK-IMPACT Clinical Sequencing Cohort (MSKCC, Nat Med 2017)	Cutaneous Melanoma	A704T	P-0006407	Missense_Mutation	704	Non-Exo Domain	chr12	133245005	133245005	C	T	T	B	B	POLE	Benign	P-0006407-T01-IM5_A704T	Without Annotated
P-0006519-T01-IM5	MSK-IMPACT Clinical Sequencing Cohort (MSKCC, Nat Med 2017)	Esophageal Adenocarcinoma	G1457D	P-0006519	Missense_Mutation	1457	Non-Exo Domain	chr12	133220067	133220067	C	T	T	B	B	POLE	Benign	P-0006519-T01-IM5_G1457D	Without Annotated
P-0006540-T01-IM5	MSK-IMPACT Clinical Sequencing Cohort (MSKCC, Nat Med 2017)	Lung Squamous Cell Carcinoma	R976H	P-0006540	Missense_Mutation	976	Non-Exo Domain	chr12	133237688	133237688	C	T	D	D	D	POLE	Damaging	P-0006540-T01-IM5_R976H	Without Annotated
P-0006540-T01-IM5	MSK-IMPACT Clinical Sequencing Cohort (MSKCC, Nat Med 2017)	Lung Squamous Cell Carcinoma	V1426A	P-0006540	Missense_Mutation	1426	Non-Exo Domain	chr12	133220436	133220436	A	G	D	D	D	POLE	Damaging	P-0006540-T01-IM5_V1426A	Without Annotated
P-0006612-T01-IM5	MSK-IMPACT Clinical Sequencing Cohort (MSKCC, Nat Med 2017)	Colon Adenocarcinoma	S459F	P-0006612	Missense_Mutation	459	Exo Domain	chr12	133249847	133249847	G	A	D	D	D	POLE	Damaging	P-0006612-T01-IM5_S459F	Annotated-Driver
P-0006612-T01-IM5	MSK-IMPACT Clinical Sequencing Cohort (MSKCC, Nat Med 2017)	Colon Adenocarcinoma	S2Y	P-0006612	Missense_Mutation	2	Non-Exo Domain	chr12	133263897	133263897	G	T	D	B	B	POLE	Benign	P-0006612-T01-IM5_S2Y	Without Annotated
P-0006714-T01-IM5	MSK-IMPACT Clinical Sequencing Cohort (MSKCC, Nat Med 2017)	Bladder Urothelial Carcinoma	D1815N	P-0006714	Missense_Mutation	1815	Non-Exo Domain	chr12	133215820	133215820	C	T	D	D	D	POLE	Damaging	P-0006714-T01-IM5_D1815N	Without Annotated
P-0006727-T01-IM5	MSK-IMPACT Clinical Sequencing Cohort (MSKCC, Nat Med 2017)	Papillary Renal Cell Carcinoma	A944V	P-0006727	Missense_Mutation	944	Non-Exo Domain	chr12	133238146	133238146	G	A	D	D	D	POLE	Damaging	P-0006727-T01-IM5_A944V	Without Annotated
P-0006826-T01-IM5	MSK-IMPACT Clinical Sequencing Cohort (MSKCC, Nat Med 2017)	Oral Cavity Squamous Cell Carcinoma	V174M	P-0006826	Missense_Mutation	174	Non-Exo Domain	chr12	133256141	133256141	C	T	D	D	D	POLE	Damaging	P-0006826-T01-IM5_V174M	Without Annotated
P-0006861-T01-IM5	MSK-IMPACT Clinical Sequencing Cohort (MSKCC, Nat Med 2017)	Colon Adenocarcinoma	L1171Tfs*6	P-0006861	Truncating	1171	Non-Exo Domain	chr12	133233793	133233793	0	T	T	P	B	POLE	Benign	P-0006861-T01-IM5_L1171Tfs*6	Without Annotated
P-0006863-T01-IM5	MSK-IMPACT Clinical Sequencing Cohort (MSKCC, Nat Med 2017)	Mucinous Adenocarcinoma of the Colon and Rectum	A1883V	P-0006863	Missense_Mutation	1883	Non-Exo Domain	chr12	133214630	133214630	G	A	D	D	D	POLE	Damaging	P-0006863-T01-IM5_A1883V	Without Annotated
P-0006923-T01-IM5	MSK-IMPACT Clinical Sequencing Cohort (MSKCC, Nat Med 2017)	Lung Squamous Cell Carcinoma	H1934Q	P-0006923	Missense_Mutation	1934	Non-Exo Domain	chr12	133212487	133212487	G	C	T	B	B	POLE	Benign	P-0006923-T01-IM5_H1934Q	Without Annotated
P-0006946-T01-IM5	MSK-IMPACT Clinical Sequencing Cohort (MSKCC, Nat Med 2017)	Acral Melanoma	K1181E	P-0006946	Missense_Mutation	1181	Non-Exo Domain	chr12	133233763	133233763	T	C	D	P	B	POLE	Damaging	P-0006946-T01-IM5_K1181E	Without Annotated
P-0006960-T01-IM5	MSK-IMPACT Clinical Sequencing Cohort (MSKCC, Nat Med 2017)	Colorectal Adenocarcinoma	R1471C	P-0006960	Missense_Mutation	1471	Non-Exo Domain	chr12	133220026	133220026	G	A	T	B	B	POLE	Benign	P-0006960-T01-IM5_R1471C	Without Annotated
P-0006960-T01-IM5	MSK-IMPACT Clinical Sequencing Cohort (MSKCC, Nat Med 2017)	Colorectal Adenocarcinoma	F768S	P-0006960	Missense_Mutation	768	Non-Exo Domain	chr12	133244105	133244105	A	G	D	D	P	POLE	Damaging	P-0006960-T01-IM5_F768S	Without Annotated
P-0006960-T01-IM5	MSK-IMPACT Clinical Sequencing Cohort (MSKCC, Nat Med 2017)	Colorectal Adenocarcinoma	N363D	P-0006960	Missense_Mutation	363	Exo Domain	chr12	133252340	133252340	T	C	D	D	D	POLE	Damaging	P-0006960-T01-IM5_N363D	Without Annotated
P-0006960-T01-IM5	MSK-IMPACT Clinical Sequencing Cohort (MSKCC, Nat Med 2017)	Colorectal Adenocarcinoma	P68H	P-0006960	Missense_Mutation	68	Non-Exo Domain	chr12	133257725	133257725	G	T	D	D	D	POLE	Damaging	P-0006960-T01-IM5_P68H	Without Annotated
P-0007052-T01-IM5	MSK-IMPACT Clinical Sequencing Cohort (MSKCC, Nat Med 2017)	Upper Tract Urothelial Carcinoma	E1648K	P-0007052	Missense_Mutation	1648	Non-Exo Domain	chr12	133219102	133219102	C	T	D	P	B	POLE	Damaging	P-0007052-T01-IM5_E1648K	Without Annotated
P-0007065-T01-IM5	MSK-IMPACT Clinical Sequencing Cohort (MSKCC, Nat Med 2017)	Pancreatic Adenocarcinoma	Q345*	P-0007065	Truncating	345	Exo Domain	chr12	133252394	133252394	G	A	.	.	.	POLE	Damaging	P-0007065-T01-IM5_Q345*	Without Annotated
P-0007076-T03-IM5	MSK-IMPACT Clinical Sequencing Cohort (MSKCC, Nat Med 2017)	Neuroendocrine Carcinoma, NOS	G996S	P-0007076	Missense_Mutation	996	Non-Exo Domain	chr12	133237629	133237629	C	T	D	D	D	POLE	Damaging	P-0007076-T03-IM5_G996S	Without Annotated
P-0007076-T03-IM5	MSK-IMPACT Clinical Sequencing Cohort (MSKCC, Nat Med 2017)	Neuroendocrine Carcinoma, NOS	W669*	P-0007076	Truncating	669	Non-Exo Domain	chr12	133245240	133245240	C	T	.	.	.	POLE	Damaging	P-0007076-T03-IM5_W669*	Without Annotated
P-0007128-T01-IM5	MSK-IMPACT Clinical Sequencing Cohort (MSKCC, Nat Med 2017)	Colon Adenocarcinoma	G935E	P-0007128	Missense_Mutation	935	Non-Exo Domain	chr12	133238173	133238173	C	T	D	D	D	POLE	Damaging	P-0007128-T01-IM5_G935E	Without Annotated
P-0007136-T01-IM5	MSK-IMPACT Clinical Sequencing Cohort (MSKCC, Nat Med 2017)	Colorectal Adenocarcinoma	G1755E	P-0007136	Missense_Mutation	1755	Non-Exo Domain	chr12	133218347	133218347	C	T	T	B	B	POLE	Benign	P-0007136-T01-IM5_G1755E	Without Annotated
P-0007170-T01-IM5	MSK-IMPACT Clinical Sequencing Cohort (MSKCC, Nat Med 2017)	Lung Adenocarcinoma	R1566I	P-0007170	Missense_Mutation	1566	Non-Exo Domain	chr12	133219437	133219437	C	A	D	P	P	POLE	Damaging	P-0007170-T01-IM5_R1566I	Without Annotated
P-0007176-T01-IM5	MSK-IMPACT Clinical Sequencing Cohort (MSKCC, Nat Med 2017)	Myxofibrosarcoma	F1996S	P-0007176	Missense_Mutation	1996	Non-Exo Domain	chr12	133210789	133210789	A	G	D	D	D	POLE	Damaging	P-0007176-T01-IM5_F1996S	Without Annotated
P-0007277-T01-IM5	MSK-IMPACT Clinical Sequencing Cohort (MSKCC, Nat Med 2017)	Cutaneous Squamous Cell Carcinoma	P1205S	P-0007277	Missense_Mutation	1205	Non-Exo Domain	chr12	133226445	133226445	G	A	T	B	B	POLE	Benign	P-0007277-T01-IM5_P1205S	Without Annotated
P-0007319-T01-IM5	MSK-IMPACT Clinical Sequencing Cohort (MSKCC, Nat Med 2017)	Basaloid Penile Squamous Cell Carcinoma	V411L	P-0007319	Missense_Mutation	411	Exo Domain	chr12	133250289	133250289	C	A	D	D	D	POLE	Damaging	P-0007319-T01-IM5_V411L	Annotated-Driver
P-0007319-T01-IM5	MSK-IMPACT Clinical Sequencing Cohort (MSKCC, Nat Med 2017)	Basaloid Penile Squamous Cell Carcinoma	R1826W	P-0007319	Missense_Mutation	1826	Non-Exo Domain	chr12	133215787	133215787	G	A	D	D	P	POLE	Damaging	P-0007319-T01-IM5_R1826W	Without Annotated
P-0007319-T01-IM5	MSK-IMPACT Clinical Sequencing Cohort (MSKCC, Nat Med 2017)	Basaloid Penile Squamous Cell Carcinoma	R1233*	P-0007319	Truncating	1233	Non-Exo Domain	chr12	133226361	133226361	G	A	.	.	.	POLE	Damaging	P-0007319-T01-IM5_R1233*	Without Annotated
P-0007357-T01-IM5	MSK-IMPACT Clinical Sequencing Cohort (MSKCC, Nat Med 2017)	Colorectal Adenocarcinoma	E1698K	P-0007357	Missense_Mutation	1698	Non-Exo Domain	chr12	133218844	133218844	C	T	D	D	D	POLE	Damaging	P-0007357-T01-IM5_E1698K	Without Annotated
P-0007489-T01-IM5	MSK-IMPACT Clinical Sequencing Cohort (MSKCC, Nat Med 2017)	Colorectal Adenocarcinoma	G1256Afs*98	P-0007489	Truncating	1256	Non-Exo Domain	chr12	133226290	133226291	CC	-	.	.	.	POLE	Damaging	P-0007489-T01-IM5_G1256Afs*98	Without Annotated
P-0007493-T02-IM5	MSK-IMPACT Clinical Sequencing Cohort (MSKCC, Nat Med 2017)	Lung Adenocarcinoma	R93K	P-0007493	Missense_Mutation	93	Non-Exo Domain	chr12	133257200	133257200	C	T	T	B	B	POLE	Benign	P-0007493-T02-IM5_R93K	Without Annotated
P-0007531-T01-IM5	MSK-IMPACT Clinical Sequencing Cohort (MSKCC, Nat Med 2017)	Stomach Adenocarcinoma	S1908A	P-0007531	Missense_Mutation	1908	Non-Exo Domain	chr12	133212567	133212567	A	C	T	P	B	POLE	Benign	P-0007531-T01-IM5_S1908A	Without Annotated
P-0007531-T02-IM5	MSK-IMPACT Clinical Sequencing Cohort (MSKCC, Nat Med 2017)	Stomach Adenocarcinoma	S1908A	P-0007531	Missense_Mutation	1908	Non-Exo Domain	chr12	133212567	133212567	A	C	T	P	B	POLE	Benign	P-0007531-T02-IM5_S1908A	Without Annotated
P-0007546-T01-IM5	MSK-IMPACT Clinical Sequencing Cohort (MSKCC, Nat Med 2017)	Lung Adenocarcinoma	V1384L	P-0007546	Missense_Mutation	1384	Non-Exo Domain	chr12	133220563	133220563	C	A	T	D	D	POLE	Benign	P-0007546-T01-IM5_V1384L	Without Annotated
P-0007583-T01-IM5	MSK-IMPACT Clinical Sequencing Cohort (MSKCC, Nat Med 2017)	Lung Adenocarcinoma	R1284W	P-0007583	Missense_Mutation	1284	Non-Exo Domain	chr12	133226047	133226047	G	A	D	D	P	POLE	Damaging	P-0007583-T01-IM5_R1284W	Without Annotated
P-0007590-T01-IM5	MSK-IMPACT Clinical Sequencing Cohort (MSKCC, Nat Med 2017)	Colon Adenocarcinoma	E318K	P-0007590	Missense_Mutation	318	Exo Domain	chr12	133252748	133252748	C	T	D	D	P	POLE	Damaging	P-0007590-T01-IM5_E318K	Without Annotated
P-0007675-T01-IM5	MSK-IMPACT Clinical Sequencing Cohort (MSKCC, Nat Med 2017)	Uterine Endometrioid Carcinoma	L698Cfs*94	P-0007675	Truncating	698	Non-Exo Domain	chr12	133245024	133245024	G	0	.	.	.	POLE	Damaging	P-0007675-T01-IM5_L698Cfs*94	Without Annotated
P-0007790-T01-IM5	MSK-IMPACT Clinical Sequencing Cohort (MSKCC, Nat Med 2017)	Non-Small Cell Lung Cancer	I478M	P-0007790	Missense_Mutation	478	Non-Exo Domain	chr12	133249789	133249789	G	C	D	D	D	POLE	Damaging	P-0007790-T01-IM5_I478M	Without Annotated
P-0007813-T01-IM5	MSK-IMPACT Clinical Sequencing Cohort (MSKCC, Nat Med 2017)	Lung Adenocarcinoma	G1936A	P-0007813	Missense_Mutation	1936	Non-Exo Domain	chr12	133212482	133212482	C	G	T	B	B	POLE	Benign	P-0007813-T01-IM5_G1936A	Without Annotated
P-0007997-T01-IM5	MSK-IMPACT Clinical Sequencing Cohort (MSKCC, Nat Med 2017)	Colon Adenocarcinoma	R759C	P-0007997	Missense_Mutation	759	Non-Exo Domain	chr12	133244133	133244133	G	A	D	D	D	POLE	Damaging	P-0007997-T01-IM5_R759C	Without Annotated
P-0008007-T01-IM5	MSK-IMPACT Clinical Sequencing Cohort (MSKCC, Nat Med 2017)	Breast Invasive Lobular Carcinoma	P1692H	P-0008007	Missense_Mutation	1692	Non-Exo Domain	chr12	133218861	133218861	G	T	D	D	D	POLE	Damaging	P-0008007-T01-IM5_P1692H	Without Annotated
P-0008080-T01-IM5	MSK-IMPACT Clinical Sequencing Cohort (MSKCC, Nat Med 2017)	Cutaneous Melanoma	G1378E	P-0008080	Missense_Mutation	1378	Non-Exo Domain	chr12	133225530	133225531	AC	TT	.	.	.	POLE	Damaging	P-0008080-T01-IM5_G1378E	Without Annotated
P-0008145-T01-IM5	MSK-IMPACT Clinical Sequencing Cohort (MSKCC, Nat Med 2017)	Breast Invasive Carcinoma, NOS	T2202M	P-0008145	Missense_Mutation	2202	Non-Exo Domain	chr12	133202283	133202283	G	A	T	B	B	POLE	Benign	P-0008145-T01-IM5_T2202M	Without Annotated
P-0008145-T02-IM5	MSK-IMPACT Clinical Sequencing Cohort (MSKCC, Nat Med 2017)	Breast Invasive Carcinoma, NOS	T2202M	P-0008145	Missense_Mutation	2202	Non-Exo Domain	chr12	133202283	133202283	G	A	T	B	B	POLE	Benign	P-0008145-T02-IM5_T2202M	Without Annotated
P-0008188-T01-IM5	MSK-IMPACT Clinical Sequencing Cohort (MSKCC, Nat Med 2017)	Stomach Adenocarcinoma	R2026G	P-0008188	Missense_Mutation	2026	Non-Exo Domain	chr12	133209310	133209310	T	C	T	B	B	POLE	Benign	P-0008188-T01-IM5_R2026G	Without Annotated
P-0008350-T02-IM5	MSK-IMPACT Clinical Sequencing Cohort (MSKCC, Nat Med 2017)	Colon Adenocarcinoma	R2259W	P-0008350	Missense_Mutation	2259	Non-Exo Domain	chr12	133201369	133201369	G	A	T	D	B	POLE	Benign	P-0008350-T02-IM5_R2259W	Without Annotated
P-0008387-T01-IM5	MSK-IMPACT Clinical Sequencing Cohort (MSKCC, Nat Med 2017)	Prostate Adenocarcinoma	I403T	P-0008387	Missense_Mutation	403	Exo Domain	chr12	133252002	133252002	A	G	T	P	P	POLE	Benign	P-0008387-T01-IM5_I403T	Without Annotated
P-0008396-T01-IM5	MSK-IMPACT Clinical Sequencing Cohort (MSKCC, Nat Med 2017)	Colon Adenocarcinoma	L32R	P-0008396	Missense_Mutation	32	Non-Exo Domain	chr12	133257833	133257833	A	C	T	B	B	POLE	Benign	P-0008396-T01-IM5_L32R	Without Annotated
P-0008404-T01-IM5	MSK-IMPACT Clinical Sequencing Cohort (MSKCC, Nat Med 2017)	Lung Adenocarcinoma	I2199F	P-0008404	Missense_Mutation	2199	Non-Exo Domain	chr12	133202293	133202293	T	A	D	D	P	POLE	Damaging	P-0008404-T01-IM5_I2199F	Without Annotated
P-0008404-T02-IM5	MSK-IMPACT Clinical Sequencing Cohort (MSKCC, Nat Med 2017)	Lung Adenocarcinoma	I2199F	P-0008404	Missense_Mutation	2199	Non-Exo Domain	chr12	133202293	133202293	T	A	D	D	P	POLE	Damaging	P-0008404-T02-IM5_I2199F	Without Annotated
P-0008465-T02-IM5	MSK-IMPACT Clinical Sequencing Cohort (MSKCC, Nat Med 2017)	Lung Adenocarcinoma	D2166Y	P-0008465	Missense_Mutation	2166	Non-Exo Domain	chr12	133202738	133202738	C	A	D	D	D	POLE	Damaging	P-0008465-T02-IM5_D2166Y	Without Annotated
P-0008528-T01-IM5	MSK-IMPACT Clinical Sequencing Cohort (MSKCC, Nat Med 2017)	Oropharynx Squamous Cell Carcinoma	V1426I	P-0008528	Missense_Mutation	1426	Non-Exo Domain	chr12	133220437	133220437	C	T	T	P	B	POLE	Benign	P-0008528-T01-IM5_V1426I	Without Annotated
P-0008540-T01-IM5	MSK-IMPACT Clinical Sequencing Cohort (MSKCC, Nat Med 2017)	Colon Adenocarcinoma	F1463S	P-0008540	Missense_Mutation	1463	Non-Exo Domain	chr12	133220049	133220049	A	G	D	D	P	POLE	Damaging	P-0008540-T01-IM5_F1463S	Without Annotated
P-0008658-T01-IM5	MSK-IMPACT Clinical Sequencing Cohort (MSKCC, Nat Med 2017)	Cholangiocarcinoma	X725_splice	P-0008658	Truncating	725	Non-Exo Domain	chr12	133244235	133244235	C	A	.	.	.	POLE	Damaging	P-0008658-T01-IM5_X725_splice	Without Annotated
P-0008675-T01-IM5	MSK-IMPACT Clinical Sequencing Cohort (MSKCC, Nat Med 2017)	Lung Squamous Cell Carcinoma	E1241D	P-0008675	Missense_Mutation	1241	Non-Exo Domain	chr12	133226335	133226335	C	A	T	B	B	POLE	Benign	P-0008675-T01-IM5_E1241D	Without Annotated
P-0008745-T01-IM5	MSK-IMPACT Clinical Sequencing Cohort (MSKCC, Nat Med 2017)	Colon Adenocarcinoma	R975C	P-0008745	Missense_Mutation	975	Non-Exo Domain	chr12	133237692	133237692	G	A	D	D	D	POLE	Damaging	P-0008745-T01-IM5_R975C	Without Annotated
P-0008857-T01-IM5	MSK-IMPACT Clinical Sequencing Cohort (MSKCC, Nat Med 2017)	Cutaneous Melanoma	G894S	P-0008857	Missense_Mutation	894	Non-Exo Domain	chr12	133240616	133240616	C	T	T	D	D	POLE	Benign	P-0008857-T01-IM5_G894S	Without Annotated
P-0008857-T02-IM5	MSK-IMPACT Clinical Sequencing Cohort (MSKCC, Nat Med 2017)	Cutaneous Melanoma	G894S	P-0008857	Missense_Mutation	894	Non-Exo Domain	chr12	133240616	133240616	C	T	T	D	D	POLE	Benign	P-0008857-T02-IM5_G894S	Without Annotated
P-0008880-T01-IM5	MSK-IMPACT Clinical Sequencing Cohort (MSKCC, Nat Med 2017)	Bladder Urothelial Carcinoma	E18K	P-0008880	Missense_Mutation	18	Non-Exo Domain	chr12	133263850	133263850	C	T	T	B	B	POLE	Benign	P-0008880-T01-IM5_E18K	Without Annotated
P-0008942-T01-IM5	MSK-IMPACT Clinical Sequencing Cohort (MSKCC, Nat Med 2017)	Cutaneous Melanoma	P1363L	P-0008942	Missense_Mutation	1363	Non-Exo Domain	chr12	133225576	133225576	G	A	D	P	P	POLE	Damaging	P-0008942-T01-IM5_P1363L	Without Annotated
P-0008946-T01-IM5	MSK-IMPACT Clinical Sequencing Cohort (MSKCC, Nat Med 2017)	Cutaneous Melanoma	R1059H	P-0008946	Missense_Mutation	1059	Non-Exo Domain	chr12	133235980	133235980	C	T	D	D	D	POLE	Damaging	P-0008946-T01-IM5_R1059H	Without Annotated
P-0008974-T01-IM5	MSK-IMPACT Clinical Sequencing Cohort (MSKCC, Nat Med 2017)	Cutaneous Melanoma	N1156K	P-0008974	Missense_Mutation	1156	Non-Exo Domain	chr12	133233836	133233836	G	C	D	D	D	POLE	Damaging	P-0008974-T01-IM5_N1156K	Without Annotated
P-0009066-T01-IM5	MSK-IMPACT Clinical Sequencing Cohort (MSKCC, Nat Med 2017)	Esophageal Adenocarcinoma	E1091*	P-0009066	Truncating	1091	Non-Exo Domain	chr12	133235885	133235885	C	A	.	.	.	POLE	Damaging	P-0009066-T01-IM5_E1091*	Without Annotated
P-0009092-T01-IM5	MSK-IMPACT Clinical Sequencing Cohort (MSKCC, Nat Med 2017)	Lung Adenocarcinoma	D2128Y	P-0009092	Missense_Mutation	2128	Non-Exo Domain	chr12	133202852	133202852	C	A	D	D	P	POLE	Damaging	P-0009092-T01-IM5_D2128Y	Without Annotated
P-0009105-T01-IM5	MSK-IMPACT Clinical Sequencing Cohort (MSKCC, Nat Med 2017)	Melanoma of Unknown Primary	A992V	P-0009105	Missense_Mutation	992	Non-Exo Domain	chr12	133237640	133237640	G	A	D	B	B	POLE	Benign	P-0009105-T01-IM5_A992V	Without Annotated
P-0009152-T01-IM5	MSK-IMPACT Clinical Sequencing Cohort (MSKCC, Nat Med 2017)	Bladder Urothelial Carcinoma	T1771M	P-0009152	Missense_Mutation	1771	Non-Exo Domain	chr12	133218299	133218299	G	A	T	P	B	POLE	Benign	P-0009152-T01-IM5_T1771M	Without Annotated
P-0009202-T01-IM5	MSK-IMPACT Clinical Sequencing Cohort (MSKCC, Nat Med 2017)	Head and Neck Squamous Cell Carcinoma	E1912K	P-0009202	Missense_Mutation	1912	Non-Exo Domain	chr12	133212555	133212555	C	T	T	B	B	POLE	Benign	P-0009202-T01-IM5_E1912K	Without Annotated
P-0009245-T01-IM5	MSK-IMPACT Clinical Sequencing Cohort (MSKCC, Nat Med 2017)	Cutaneous Melanoma	P2088S	P-0009245	Missense_Mutation	2088	Non-Exo Domain	chr12	133208969	133208969	G	A	D	P	P	POLE	Damaging	P-0009245-T01-IM5_P2088S	Without Annotated
P-0009349-T01-IM5	MSK-IMPACT Clinical Sequencing Cohort (MSKCC, Nat Med 2017)	Cutaneous Melanoma	A1646T	P-0009349	Missense_Mutation	1646	Non-Exo Domain	chr12	133219108	133219109	CC	TT	.	.	.	POLE	Damaging	P-0009349-T01-IM5_A1646T	Without Annotated
P-0009378-T02-IM5	MSK-IMPACT Clinical Sequencing Cohort (MSKCC, Nat Med 2017)	Sinonasal Undifferentiated Carcinoma	S1777G	P-0009378	Missense_Mutation	1777	Non-Exo Domain	chr12	133218282	133218282	T	C	T	B	B	POLE	Benign	P-0009378-T02-IM5_S1777G	Without Annotated
P-0009527-T01-IM5	MSK-IMPACT Clinical Sequencing Cohort (MSKCC, Nat Med 2017)	Cutaneous Melanoma	H1934Y	P-0009527	Missense_Mutation	1934	Non-Exo Domain	chr12	133212489	133212489	G	A	T	B	B	POLE	Benign	P-0009527-T01-IM5_H1934Y	Without Annotated
P-0009641-T01-IM5	MSK-IMPACT Clinical Sequencing Cohort (MSKCC, Nat Med 2017)	Breast Invasive Ductal Carcinoma	D802H	P-0009641	Missense_Mutation	802	Non-Exo Domain	chr12	133241952	133241952	C	G	D	D	D	POLE	Damaging	P-0009641-T01-IM5_D802H	Without Annotated
P-0009641-T01-IM5	MSK-IMPACT Clinical Sequencing Cohort (MSKCC, Nat Med 2017)	Breast Invasive Ductal Carcinoma	R721T	P-0009641	Missense_Mutation	721	Non-Exo Domain	chr12	133244953	133244953	C	G	D	B	B	POLE	Benign	P-0009641-T01-IM5_R721T	Without Annotated
P-0009696-T01-IM5	MSK-IMPACT Clinical Sequencing Cohort (MSKCC, Nat Med 2017)	Diffuse Large B-Cell Lymphoma, NOS	R1858C	P-0009696	Missense_Mutation	1858	Non-Exo Domain	chr12	133214706	133214706	G	A	D	D	D	POLE	Damaging	P-0009696-T01-IM5_R1858C	Without Annotated
P-0009715-T01-IM5	MSK-IMPACT Clinical Sequencing Cohort (MSKCC, Nat Med 2017)	Lung Adenocarcinoma	P1247L	P-0009715	Missense_Mutation	1247	Non-Exo Domain	chr12	133226318	133226318	G	A	T	B	B	POLE	Benign	P-0009715-T01-IM5_P1247L	Without Annotated
P-0009752-T01-IM5	MSK-IMPACT Clinical Sequencing Cohort (MSKCC, Nat Med 2017)	Cutaneous Melanoma	P1148S	P-0009752	Missense_Mutation	1148	Non-Exo Domain	chr12	133233952	133233952	G	A	D	D	D	POLE	Damaging	P-0009752-T01-IM5_P1148S	Without Annotated
P-0009918-T01-IM5	MSK-IMPACT Clinical Sequencing Cohort (MSKCC, Nat Med 2017)	Stomach Adenocarcinoma	R1508H	P-0009918	Missense_Mutation	1508	Non-Exo Domain	chr12	133219838	133219838	C	T	T	B	B	POLE	Benign	P-0009918-T01-IM5_R1508H	Without Annotated
P-0009918-T01-IM5	MSK-IMPACT Clinical Sequencing Cohort (MSKCC, Nat Med 2017)	Stomach Adenocarcinoma	E790G	P-0009918	Missense_Mutation	790	Non-Exo Domain	chr12	133241987	133241987	T	C	D	P	P	POLE	Damaging	P-0009918-T01-IM5_E790G	Without Annotated
P-0009971-T01-IM5	MSK-IMPACT Clinical Sequencing Cohort (MSKCC, Nat Med 2017)	Colon Adenocarcinoma	A2040S	P-0009971	Missense_Mutation	2040	Non-Exo Domain	chr12	133209268	133209268	C	A	T	B	B	POLE	Benign	P-0009971-T01-IM5_A2040S	Without Annotated
P-0010070-T01-IM5	MSK-IMPACT Clinical Sequencing Cohort (MSKCC, Nat Med 2017)	Intrahepatic Cholangiocarcinoma	W1251*	P-0010070	Truncating	1251	Non-Exo Domain	chr12	133226305	133226305	C	T	.	.	.	POLE	Damaging	P-0010070-T01-IM5_W1251*	Without Annotated
P-0010075-T01-IM5	MSK-IMPACT Clinical Sequencing Cohort (MSKCC, Nat Med 2017)	Prostate Adenocarcinoma	R1077H	P-0010075	Missense_Mutation	1077	Non-Exo Domain	chr12	133235926	133235926	C	T	D	D	P	POLE	Damaging	P-0010075-T01-IM5_R1077H	Without Annotated
P-0010098-T01-IM5	MSK-IMPACT Clinical Sequencing Cohort (MSKCC, Nat Med 2017)	Colon Adenocarcinoma	X1195_splice	P-0010098	Truncating	1195	Non-Exo Domain	chr12	133226456	133226523	GAGGCCTCGGCCATCGTGACCTGGAAAGACCCAGTGAAGCCTTAAATCTCAGGATCTCGGGCTGCGCA	-	.	.	.	POLE	Damaging	P-0010098-T01-IM5_X1195_splice	Without Annotated
P-0010185-T01-IM5	MSK-IMPACT Clinical Sequencing Cohort (MSKCC, Nat Med 2017)	Anaplastic Oligodendroglioma	R2127*	P-0010185	Truncating	2127	Non-Exo Domain	chr12	133202855	133202855	G	A	.	.	.	POLE	Damaging	P-0010185-T01-IM5_R2127*	Without Annotated
P-0010196-T01-IM5	MSK-IMPACT Clinical Sequencing Cohort (MSKCC, Nat Med 2017)	Small Bowel Cancer	Y2151C	P-0010196	Missense_Mutation	2151	Non-Exo Domain	chr12	133202782	133202782	T	C	T	B	B	POLE	Benign	P-0010196-T01-IM5_Y2151C	Without Annotated
P-0010215-T01-IM5	MSK-IMPACT Clinical Sequencing Cohort (MSKCC, Nat Med 2017)	Lung Adenocarcinoma	S1650C	P-0010215	Missense_Mutation	1650	Non-Exo Domain	chr12	133219096	133219096	T	A	T	B	B	POLE	Benign	P-0010215-T01-IM5_S1650C	Without Annotated
P-0010241-T01-IM5	MSK-IMPACT Clinical Sequencing Cohort (MSKCC, Nat Med 2017)	Nasopharyngeal Carcinoma	X2177_splice	P-0010241	Truncating	2177	Non-Exo Domain	chr12	133202701	133202701	A	G	.	.	.	POLE	Damaging	P-0010241-T01-IM5_X2177_splice	Without Annotated
P-0010241-T01-IM5	MSK-IMPACT Clinical Sequencing Cohort (MSKCC, Nat Med 2017)	Nasopharyngeal Carcinoma	V958A	P-0010241	Missense_Mutation	958	Non-Exo Domain	chr12	133237742	133237742	A	G	D	D	D	POLE	Damaging	P-0010241-T01-IM5_V958A	Without Annotated
P-0010275-T01-IM5	MSK-IMPACT Clinical Sequencing Cohort (MSKCC, Nat Med 2017)	Rectal Adenocarcinoma	A2213T	P-0010275	Missense_Mutation	2213	Non-Exo Domain	chr12	133202251	133202251	C	T	T	B	B	POLE	Benign	P-0010275-T01-IM5_A2213T	Without Annotated
P-0010382-T01-IM5	MSK-IMPACT Clinical Sequencing Cohort (MSKCC, Nat Med 2017)	Prostate Adenocarcinoma	L698Cfs*94	P-0010382	Truncating	698	Non-Exo Domain	chr12	133245024	133245024	G	0	.	.	.	POLE	Damaging	P-0010382-T01-IM5_L698Cfs*94	Without Annotated
P-0010499-T01-IM5	MSK-IMPACT Clinical Sequencing Cohort (MSKCC, Nat Med 2017)	Cancer of Unknown Primary	V411L	P-0010499	Missense_Mutation	411	Exo Domain	chr12	133250289	133250289	C	G	D	D	D	POLE	Damaging	P-0010499-T01-IM5_V411L	Annotated-Driver
P-0010504-T01-IM5	MSK-IMPACT Clinical Sequencing Cohort (MSKCC, Nat Med 2017)	Medullary Carcinoma of the Colon	A788V	P-0010504	Missense_Mutation	788	Non-Exo Domain	chr12	133241993	133241993	G	A	T	P	P	POLE	Benign	P-0010504-T01-IM5_A788V	Without Annotated
P-0010528-T01-IM5	MSK-IMPACT Clinical Sequencing Cohort (MSKCC, Nat Med 2017)	Invasive Breast Carcinoma	E1091D	P-0010528	Missense_Mutation	1091	Non-Exo Domain	chr12	133235883	133235883	C	G	D	P	P	POLE	Damaging	P-0010528-T01-IM5_E1091D	Without Annotated
P-0010531-T01-IM5	MSK-IMPACT Clinical Sequencing Cohort (MSKCC, Nat Med 2017)	Bladder Urothelial Carcinoma	E277Q	P-0010531	Missense_Mutation	277	Exo Domain	chr12	133253212	133253212	C	G	D	D	D	POLE	Damaging	P-0010531-T01-IM5_E277Q	Without Annotated
P-0010587-T01-IM5	MSK-IMPACT Clinical Sequencing Cohort (MSKCC, Nat Med 2017)	Colon Adenocarcinoma	R1508C	P-0010587	Missense_Mutation	1508	Non-Exo Domain	chr12	133219839	133219839	G	A	D	D	P	POLE	Damaging	P-0010587-T01-IM5_R1508C	Without Annotated
P-0010632-T01-IM5	MSK-IMPACT Clinical Sequencing Cohort (MSKCC, Nat Med 2017)	Lung Adenocarcinoma	X1851_splice	P-0010632	Truncating	1851	Non-Exo Domain	chr12	133215710	133215710	C	A	.	.	.	POLE	Damaging	P-0010632-T01-IM5_X1851_splice	Without Annotated
P-0010670-T01-IM5	MSK-IMPACT Clinical Sequencing Cohort (MSKCC, Nat Med 2017)	Melanoma of Unknown Primary	Q394*	P-0010670	Truncating	394	Exo Domain	chr12	133252030	133252030	G	A	.	.	.	POLE	Damaging	P-0010670-T01-IM5_Q394*	Without Annotated
P-0010688-T01-IM5	MSK-IMPACT Clinical Sequencing Cohort (MSKCC, Nat Med 2017)	Lung Squamous Cell Carcinoma	G364R	P-0010688	Missense_Mutation	364	Exo Domain	chr12	133252337	133252337	C	T	D	D	D	POLE	Damaging	P-0010688-T01-IM5_G364R	Without Annotated
P-0010688-T01-IM5	MSK-IMPACT Clinical Sequencing Cohort (MSKCC, Nat Med 2017)	Lung Squamous Cell Carcinoma	D339Y	P-0010688	Missense_Mutation	339	Exo Domain	chr12	133252685	133252685	C	A	D	D	D	POLE	Damaging	P-0010688-T01-IM5_D339Y	Without Annotated
P-0010803-T01-IM5	MSK-IMPACT Clinical Sequencing Cohort (MSKCC, Nat Med 2017)	Upper Tract Urothelial Carcinoma	A914V	P-0010803	Missense_Mutation	914	Non-Exo Domain	chr12	133238236	133238236	G	A	T	B	B	POLE	Benign	P-0010803-T01-IM5_A914V	Without Annotated
P-0010857-T01-IM5	MSK-IMPACT Clinical Sequencing Cohort (MSKCC, Nat Med 2017)	Small Cell Lung Cancer	R21S	P-0010857	Missense_Mutation	21	Non-Exo Domain	chr12	133257865	133257865	C	A	T	B	B	POLE	Benign	P-0010857-T01-IM5_R21S	Without Annotated
P-0010937-T01-IM5	MSK-IMPACT Clinical Sequencing Cohort (MSKCC, Nat Med 2017)	Cutaneous Melanoma	R825C	P-0010937	Missense_Mutation	825	Non-Exo Domain	chr12	133241044	133241044	G	A	D	D	D	POLE	Damaging	P-0010937-T01-IM5_R825C	Without Annotated
P-0010938-T01-IM5	MSK-IMPACT Clinical Sequencing Cohort (MSKCC, Nat Med 2017)	Breast Invasive Ductal Carcinoma	E575K	P-0010938	Missense_Mutation	575	Non-Exo Domain	chr12	133248872	133248872	C	T	T	B	B	POLE	Benign	P-0010938-T01-IM5_E575K	Without Annotated
P-0010967-T01-IM5	MSK-IMPACT Clinical Sequencing Cohort (MSKCC, Nat Med 2017)	Uterine Endometrioid Carcinoma	P286R	P-0010967	Missense_Mutation	286	Exo Domain	chr12	133253184	133253184	G	C	D	D	D	POLE	Damaging	P-0010967-T01-IM5_P286R	Annotated-Driver
P-0010967-T01-IM5	MSK-IMPACT Clinical Sequencing Cohort (MSKCC, Nat Med 2017)	Uterine Endometrioid Carcinoma	R1233*	P-0010967	Truncating	1233	Non-Exo Domain	chr12	133226361	133226361	G	A	.	.	.	POLE	Damaging	P-0010967-T01-IM5_R1233*	Without Annotated
P-0010967-T01-IM5	MSK-IMPACT Clinical Sequencing Cohort (MSKCC, Nat Med 2017)	Uterine Endometrioid Carcinoma	R2017C	P-0010967	Missense_Mutation	2017	Non-Exo Domain	chr12	133209337	133209337	G	A	T	B	B	POLE	Benign	P-0010967-T01-IM5_R2017C	Without Annotated
P-0010967-T01-IM5	MSK-IMPACT Clinical Sequencing Cohort (MSKCC, Nat Med 2017)	Uterine Endometrioid Carcinoma	R1386W	P-0010967	Missense_Mutation	1386	Non-Exo Domain	chr12	133220557	133220557	G	A	D	D	D	POLE	Damaging	P-0010967-T01-IM5_R1386W	Without Annotated
P-0010975-T01-IM5	MSK-IMPACT Clinical Sequencing Cohort (MSKCC, Nat Med 2017)	Cutaneous Melanoma	R1453G	P-0010975	Missense_Mutation	1453	Non-Exo Domain	chr12	133220080	133220080	T	C	D	B	B	POLE	Benign	P-0010975-T01-IM5_R1453G	Without Annotated
P-0011034-T01-IM5	MSK-IMPACT Clinical Sequencing Cohort (MSKCC, Nat Med 2017)	Small Cell Lung Cancer	D2013V	P-0011034	Missense_Mutation	2013	Non-Exo Domain	chr12	133209348	133209348	T	A	D	B	B	POLE	Benign	P-0011034-T01-IM5_D2013V	Without Annotated
P-0011044-T01-IM5	MSK-IMPACT Clinical Sequencing Cohort (MSKCC, Nat Med 2017)	Pancreatic Adenocarcinoma	V1270L	P-0011044	Missense_Mutation	1270	Non-Exo Domain	chr12	133226089	133226089	C	G	T	B	B	POLE	Benign	P-0011044-T01-IM5_V1270L	Without Annotated
P-0011047-T01-IM5	MSK-IMPACT Clinical Sequencing Cohort (MSKCC, Nat Med 2017)	Cutaneous Melanoma	T2248I	P-0011047	Missense_Mutation	2248	Non-Exo Domain	chr12	133201495	133201495	G	A	T	B	B	POLE	Benign	P-0011047-T01-IM5_T2248I	Without Annotated
P-0011142-T01-IM5	MSK-IMPACT Clinical Sequencing Cohort (MSKCC, Nat Med 2017)	Lung Adenocarcinoma	V1402M	P-0011142	Missense_Mutation	1402	Non-Exo Domain	chr12	133220509	133220509	C	T	T	P	B	POLE	Benign	P-0011142-T01-IM5_V1402M	Without Annotated
P-0011235-T01-IM5	MSK-IMPACT Clinical Sequencing Cohort (MSKCC, Nat Med 2017)	Rectal Adenocarcinoma	A1072V	P-0011235	Missense_Mutation	1072	Non-Exo Domain	chr12	133235941	133235941	G	A	D	P	P	POLE	Damaging	P-0011235-T01-IM5_A1072V	Without Annotated
P-0011303-T01-IM5	MSK-IMPACT Clinical Sequencing Cohort (MSKCC, Nat Med 2017)	Lung Adenocarcinoma	K576N	P-0011303	Missense_Mutation	576	Non-Exo Domain	chr12	133248867	133248867	C	A	T	B	B	POLE	Benign	P-0011303-T01-IM5_K576N	Without Annotated
P-0011334-T01-IM5	MSK-IMPACT Clinical Sequencing Cohort (MSKCC, Nat Med 2017)	Poorly Differentiated Non-Small Cell Lung Cancer	L1269H	P-0011334	Missense_Mutation	1269	Non-Exo Domain	chr12	133226091	133226091	A	T	T	B	B	POLE	Benign	P-0011334-T01-IM5_L1269H	Without Annotated
P-0011334-T02-IM5	MSK-IMPACT Clinical Sequencing Cohort (MSKCC, Nat Med 2017)	Poorly Differentiated Non-Small Cell Lung Cancer	L1269H	P-0011334	Missense_Mutation	1269	Non-Exo Domain	chr12	133226091	133226091	A	T	T	B	B	POLE	Benign	P-0011334-T02-IM5_L1269H	Without Annotated
P-0011357-T01-IM5	MSK-IMPACT Clinical Sequencing Cohort (MSKCC, Nat Med 2017)	Colon Adenocarcinoma	S459F	P-0011357	Missense_Mutation	459	Exo Domain	chr12	133249847	133249847	G	A	D	D	D	POLE	Damaging	P-0011357-T01-IM5_S459F	Annotated-Driver
P-0011357-T01-IM5	MSK-IMPACT Clinical Sequencing Cohort (MSKCC, Nat Med 2017)	Colon Adenocarcinoma	F1672L	P-0011357	Missense_Mutation	1672	Non-Exo Domain	chr12	133218920	133218920	G	T	T	B	B	POLE	Benign	P-0011357-T01-IM5_F1672L	Without Annotated
P-0011357-T01-IM5	MSK-IMPACT Clinical Sequencing Cohort (MSKCC, Nat Med 2017)	Colon Adenocarcinoma	D275G	P-0011357	Missense_Mutation	275	Exo Domain	chr12	133253217	133253217	T	C	D	D	D	POLE	Damaging	P-0011357-T01-IM5_D275G	Annotated-Driver
P-0011358-T01-IM5	MSK-IMPACT Clinical Sequencing Cohort (MSKCC, Nat Med 2017)	Dedifferentiated Chondrosarcoma	G1755R	P-0011358	Missense_Mutation	1755	Non-Exo Domain	chr12	133218348	133218348	C	T	D	P	P	POLE	Damaging	P-0011358-T01-IM5_G1755R	Without Annotated
P-0011412-T01-IM5	MSK-IMPACT Clinical Sequencing Cohort (MSKCC, Nat Med 2017)	Lung Adenocarcinoma	P1610H	P-0011412	Missense_Mutation	1610	Non-Exo Domain	chr12	133219215	133219215	G	T	T	B	B	POLE	Benign	P-0011412-T01-IM5_P1610H	Without Annotated
P-0011439-T01-IM5	MSK-IMPACT Clinical Sequencing Cohort (MSKCC, Nat Med 2017)	Bladder Urothelial Carcinoma	D1700N	P-0011439	Missense_Mutation	1700	Non-Exo Domain	chr12	133218838	133218838	C	T	D	D	P	POLE	Damaging	P-0011439-T01-IM5_D1700N	Without Annotated
P-0011471-T01-IM5	MSK-IMPACT Clinical Sequencing Cohort (MSKCC, Nat Med 2017)	Lung Adenocarcinoma	D75N	P-0011471	Missense_Mutation	75	Non-Exo Domain	chr12	133257255	133257255	C	T	T	B	B	POLE	Benign	P-0011471-T01-IM5_D75N	Without Annotated
P-0011540-T01-IM5	MSK-IMPACT Clinical Sequencing Cohort (MSKCC, Nat Med 2017)	Small Bowel Cancer	L2059F	P-0011540	Missense_Mutation	2059	Non-Exo Domain	chr12	133209056	133209056	G	A	T	B	B	POLE	Benign	P-0011540-T01-IM5_L2059F	Without Annotated
P-0011570-T01-IM5	MSK-IMPACT Clinical Sequencing Cohort (MSKCC, Nat Med 2017)	Uterine Endometrioid Carcinoma	V411L	P-0011570	Missense_Mutation	411	Exo Domain	chr12	133250289	133250289	C	A	D	D	D	POLE	Damaging	P-0011570-T01-IM5_V411L	Annotated-Driver
P-0011570-T01-IM5	MSK-IMPACT Clinical Sequencing Cohort (MSKCC, Nat Med 2017)	Uterine Endometrioid Carcinoma	R1932C	P-0011570	Missense_Mutation	1932	Non-Exo Domain	chr12	133212495	133212495	G	A	T	P	B	POLE	Benign	P-0011570-T01-IM5_R1932C	Without Annotated
P-0012113-T01-IM5	MSK-IMPACT Clinical Sequencing Cohort (MSKCC, Nat Med 2017)	Uterine Endometrioid Carcinoma	V411L	P-0012113	Missense_Mutation	411	Exo Domain	chr12	133250289	133250289	C	A	D	D	D	POLE	Damaging	P-0012113-T01-IM5_V411L	Annotated-Driver
P-0012113-T01-IM5	MSK-IMPACT Clinical Sequencing Cohort (MSKCC, Nat Med 2017)	Uterine Endometrioid Carcinoma	R1508C	P-0012113	Missense_Mutation	1508	Non-Exo Domain	chr12	133219839	133219839	G	A	D	D	P	POLE	Damaging	P-0012113-T01-IM5_R1508C	Without Annotated
P-0012113-T01-IM5	MSK-IMPACT Clinical Sequencing Cohort (MSKCC, Nat Med 2017)	Uterine Endometrioid Carcinoma	R1371*	P-0012113	Truncating	1371	Non-Exo Domain	chr12	133225553	133225553	G	A	.	.	.	POLE	Damaging	P-0012113-T01-IM5_R1371*	Without Annotated
P-0012113-T01-IM5	MSK-IMPACT Clinical Sequencing Cohort (MSKCC, Nat Med 2017)	Uterine Endometrioid Carcinoma	G1343D	P-0012113	Missense_Mutation	1343	Non-Exo Domain	chr12	133225636	133225636	C	T	D	D	D	POLE	Damaging	P-0012113-T01-IM5_G1343D	Without Annotated
P-0012134-T01-IM5	MSK-IMPACT Clinical Sequencing Cohort (MSKCC, Nat Med 2017)	Breast Invasive Carcinoma, NOS	K1058N	P-0012134	Missense_Mutation	1058	Non-Exo Domain	chr12	133235982	133235982	C	G	D	P	P	POLE	Damaging	P-0012134-T01-IM5_K1058N	Without Annotated
P-0012179-T01-IM5	MSK-IMPACT Clinical Sequencing Cohort (MSKCC, Nat Med 2017)	Uterine Endometrioid Carcinoma	E396Gfs*28	P-0012179	Truncating	396	Exo Domain	chr12	133252023	133252023	0	C	D	D	D	POLE	Damaging	P-0012179-T01-IM5_E396Gfs*28	Without Annotated
P-0012182-T01-IM5	MSK-IMPACT Clinical Sequencing Cohort (MSKCC, Nat Med 2017)	Hepatocellular Carcinoma	V544M	P-0012182	Missense_Mutation	544	Non-Exo Domain	chr12	133249269	133249269	C	T	D	D	D	POLE	Damaging	P-0012182-T01-IM5_V544M	Without Annotated
P-0012230-T01-IM5	MSK-IMPACT Clinical Sequencing Cohort (MSKCC, Nat Med 2017)	Prostate Adenocarcinoma	P286R	P-0012230	Missense_Mutation	286	Exo Domain	chr12	133253184	133253184	G	C	D	D	D	POLE	Damaging	P-0012230-T01-IM5_P286R	Annotated-Driver
P-0012262-T01-IM5	MSK-IMPACT Clinical Sequencing Cohort (MSKCC, Nat Med 2017)	Head and Neck Squamous Cell Carcinoma	R1390C	P-0012262	Missense_Mutation	1390	Non-Exo Domain	chr12	133220545	133220545	G	A	D	D	P	POLE	Damaging	P-0012262-T01-IM5_R1390C	Without Annotated
P-0012313-T01-IM5	MSK-IMPACT Clinical Sequencing Cohort (MSKCC, Nat Med 2017)	Colon Adenocarcinoma	R579H	P-0012313	Missense_Mutation	579	Non-Exo Domain	chr12	133248859	133248859	C	T	T	B	B	POLE	Benign	P-0012313-T01-IM5_R579H	Without Annotated
P-0012358-T01-IM5	MSK-IMPACT Clinical Sequencing Cohort (MSKCC, Nat Med 2017)	Uterine Endometrioid Carcinoma	V411L	P-0012358	Missense_Mutation	411	Exo Domain	chr12	133250289	133250289	C	A	D	D	D	POLE	Damaging	P-0012358-T01-IM5_V411L	Annotated-Driver
P-0012358-T01-IM5	MSK-IMPACT Clinical Sequencing Cohort (MSKCC, Nat Med 2017)	Uterine Endometrioid Carcinoma	S1380L	P-0012358	Missense_Mutation	1380	Non-Exo Domain	chr12	133225525	133225525	G	A	T	B	B	POLE	Benign	P-0012358-T01-IM5_S1380L	Without Annotated
P-0012358-T01-IM5	MSK-IMPACT Clinical Sequencing Cohort (MSKCC, Nat Med 2017)	Uterine Endometrioid Carcinoma	R494W	P-0012358	Missense_Mutation	494	Non-Exo Domain	chr12	133249419	133249419	G	A	D	D	D	POLE	Damaging	P-0012358-T01-IM5_R494W	Without Annotated
P-0012381-T01-IM5	MSK-IMPACT Clinical Sequencing Cohort (MSKCC, Nat Med 2017)	Myxoid/Round-Cell Liposarcoma	R759C	P-0012381	Missense_Mutation	759	Non-Exo Domain	chr12	133244133	133244133	G	A	D	D	D	POLE	Damaging	P-0012381-T01-IM5_R759C	Without Annotated
P-0012397-T01-IM5	MSK-IMPACT Clinical Sequencing Cohort (MSKCC, Nat Med 2017)	Uterine Endometrioid Carcinoma	V411L	P-0012397	Missense_Mutation	411	Exo Domain	chr12	133250289	133250289	C	A	D	D	D	POLE	Damaging	P-0012397-T01-IM5_V411L	Annotated-Driver
P-0012397-T01-IM5	MSK-IMPACT Clinical Sequencing Cohort (MSKCC, Nat Med 2017)	Uterine Endometrioid Carcinoma	P1205L	P-0012397	Missense_Mutation	1205	Non-Exo Domain	chr12	133226444	133226444	G	A	T	B	B	POLE	Benign	P-0012397-T01-IM5_P1205L	Without Annotated
P-0012397-T01-IM5	MSK-IMPACT Clinical Sequencing Cohort (MSKCC, Nat Med 2017)	Uterine Endometrioid Carcinoma	C1703Y	P-0012397	Missense_Mutation	1703	Non-Exo Domain	chr12	133218828	133218828	C	T	D	B	B	POLE	Benign	P-0012397-T01-IM5_C1703Y	Without Annotated
P-0012402-T01-IM5	MSK-IMPACT Clinical Sequencing Cohort (MSKCC, Nat Med 2017)	Colon Adenocarcinoma	V411L	P-0012402	Missense_Mutation	411	Exo Domain	chr12	133250289	133250289	C	G	D	D	D	POLE	Damaging	P-0012402-T01-IM5_V411L	Annotated-Driver
P-0012402-T01-IM5	MSK-IMPACT Clinical Sequencing Cohort (MSKCC, Nat Med 2017)	Colon Adenocarcinoma	A2262S	P-0012402	Missense_Mutation	2262	Non-Exo Domain	chr12	133201360	133201360	C	A	T	D	P	POLE	Benign	P-0012402-T01-IM5_A2262S	Without Annotated
P01_Rec	Low-Grade Gliomas (UCSF, Science 2014)	Glioblastoma	P282L	P01	Missense_Mutation	282	Exo Domain	chr12	133253196	133253196	G	A	D	D	D	POLE	Damaging	P01_Rec_P282L	Without Annotated
P10_Rec	Low-Grade Gliomas (UCSF, Science 2014)	Glioblastoma	T744I	P10	Missense_Mutation	744	Non-Exo Domain	chr12	133244177	133244177	G	A	D	D	P	POLE	Damaging	P10_Rec_T744I	Without Annotated
P24_Rec2	Low-Grade Gliomas (UCSF, Science 2014)	Glioblastoma	P418L	P24	Missense_Mutation	418	Exo Domain	chr12	133250267	133250267	G	A	D	D	D	POLE	Damaging	P24_Rec2_P418L	Without Annotated
PAMDRM	Pediatric Preclinical Testing Consortium (Maris, 2019)	B-Lymphoblastic Leukemia/Lymphoma, BCR-ABL1 Like	S615G	P0235	Missense_Mutation	615	Non-Exo Domain	chr12	133245477	133245477	T	C	T	B	B	POLE	Benign	PAMDRM_S615G	Without Annotated
Pat_02_Post	Skin Cutaneous Melanoma(Broad, Cancer Discov 2014)	Melanoma	G977W	Pat_02	Missense_Mutation	977	Non-Exo Domain	chr12	133237686	133237686	C	A	D	D	D	POLE	Damaging	Pat_02_Post_G977W	Without Annotated
Pat_05_Pre	Skin Cutaneous Melanoma(Broad, Cancer Discov 2014)	Melanoma	A1967V	Pat_05	Missense_Mutation	1967	Non-Exo Domain	chr12	133210876	133210876	G	A	T	B	B	POLE	Benign	Pat_05_Pre_A1967V	Without Annotated
Pat_06_Post	Skin Cutaneous Melanoma(Broad, Cancer Discov 2014)	Melanoma	K738N	Pat_06	Missense_Mutation	738	Non-Exo Domain	chr12	133244194	133244194	C	A	T	B	B	POLE	Benign	Pat_06_Post_K738N	Without Annotated
Pat_06_Pre	Skin Cutaneous Melanoma(Broad, Cancer Discov 2014)	Melanoma	R1793K	Pat_06	Missense_Mutation	1793	Non-Exo Domain	chr12	133218233	133218233	C	T	T	B	B	POLE	Benign	Pat_06_Pre_R1793K	Without Annotated
Pat_24_Pre	Skin Cutaneous Melanoma(Broad, Cancer Discov 2014)	Melanoma	A1510V	Pat_24	Missense_Mutation	1510	Non-Exo Domain	chr12	133219832	133219832	G	A	T	B	B	POLE	Benign	Pat_24_Pre_A1510V	Without Annotated
Pat_40_Post	Skin Cutaneous Melanoma(Broad, Cancer Discov 2014)	Melanoma	V1446Gfs*3	Pat_40	Truncating	1446	Non-Exo Domain	chr12	133220099	133220100	CA	-	.	.	.	POLE	Damaging	Pat_40_Post_V1446Gfs*3	Without Annotated
Pat_40_Pre	Skin Cutaneous Melanoma(Broad, Cancer Discov 2014)	Melanoma	V1446Gfs*3	Pat_40	Truncating	1446	Non-Exo Domain	chr12	133220099	133220100	CA	-	.	.	.	POLE	Damaging	Pat_40_Pre_V1446Gfs*3	Without Annotated
Pat_41_Post	Skin Cutaneous Melanoma(Broad, Cancer Discov 2014)	Melanoma	V1446Gfs*3	Pat_41	Truncating	1446	Non-Exo Domain	chr12	133220099	133220100	CA	-	.	.	.	POLE	Damaging	Pat_41_Post_V1446Gfs*3	Without Annotated
Pat_41_Post	Skin Cutaneous Melanoma(Broad, Cancer Discov 2014)	Melanoma	S1238N	Pat_41	Missense_Mutation	1238	Non-Exo Domain	chr12	133226345	133226345	C	T	T	B	B	POLE	Benign	Pat_41_Post_S1238N	Without Annotated
Pat_41_Post	Skin Cutaneous Melanoma(Broad, Cancer Discov 2014)	Melanoma	A1057T	Pat_41	Missense_Mutation	1057	Non-Exo Domain	chr12	133235987	133235987	C	T	D	D	D	POLE	Damaging	Pat_41_Post_A1057T	Without Annotated
Pat_41_Post	Skin Cutaneous Melanoma(Broad, Cancer Discov 2014)	Melanoma	S1483N	Pat_41	Missense_Mutation	1483	Non-Exo Domain	chr12	133219913	133219913	C	T	T	B	B	POLE	Benign	Pat_41_Post_S1483N	Without Annotated
Pat_41_Post	Skin Cutaneous Melanoma(Broad, Cancer Discov 2014)	Melanoma	X903_splice	Pat_41	Truncating	903	Non-Exo Domain	chr12	133238271	133238271	C	T	.	.	.	POLE	Damaging	Pat_41_Post_X903_splice	Without Annotated
Pat_41_Pre	Skin Cutaneous Melanoma(Broad, Cancer Discov 2014)	Melanoma	V1446Gfs*3	Pat_41	Truncating	1446	Non-Exo Domain	chr12	133220099	133220100	CA	-	.	.	.	POLE	Damaging	Pat_41_Pre_V1446Gfs*3	Without Annotated
Pat_45_Post	Skin Cutaneous Melanoma(Broad, Cancer Discov 2014)	Melanoma	L1217F	Pat_45	Missense_Mutation	1217	Non-Exo Domain	chr12	133226409	133226409	G	A	T	B	B	POLE	Benign	Pat_45_Post_L1217F	Without Annotated
Pat_50_Pre	Skin Cutaneous Melanoma(Broad, Cancer Discov 2014)	Melanoma	S2268L	Pat_50	Missense_Mutation	2268	Non-Exo Domain	chr12	133201341	133201341	G	A	T	B	B	POLE	Benign	Pat_50_Pre_S2268L	Without Annotated
Pat_53_Post	Skin Cutaneous Melanoma(Broad, Cancer Discov 2014)	Melanoma	V1446Gfs*3	Pat_53	Truncating	1446	Non-Exo Domain	chr12	133220099	133220100	CA	-	.	.	.	POLE	Damaging	Pat_53_Post_V1446Gfs*3	Without Annotated
Pat_53_Pre	Skin Cutaneous Melanoma(Broad, Cancer Discov 2014)	Melanoma	V1446Gfs*3	Pat_53	Truncating	1446	Non-Exo Domain	chr12	133220099	133220100	CA	-	.	.	.	POLE	Damaging	Pat_53_Pre_V1446Gfs*3	Without Annotated
Pat_63_Pre	Skin Cutaneous Melanoma(Broad, Cancer Discov 2014)	Melanoma	R1485H	Pat_63	Missense_Mutation	1485	Non-Exo Domain	chr12	133219907	133219907	C	T	D	P	B	POLE	Damaging	Pat_63_Pre_R1485H	Without Annotated
Pat_70_Post	Skin Cutaneous Melanoma(Broad, Cancer Discov 2014)	Melanoma	V1446Gfs*3	Pat_70	Truncating	1446	Non-Exo Domain	chr12	133220099	133220100	CA	-	.	.	.	POLE	Damaging	Pat_70_Post_V1446Gfs*3	Without Annotated
Pat_70_Pre	Skin Cutaneous Melanoma(Broad, Cancer Discov 2014)	Melanoma	V1446Gfs*3	Pat_70	Truncating	1446	Non-Exo Domain	chr12	133220099	133220100	CA	-	.	.	.	POLE	Damaging	Pat_70_Pre_V1446Gfs*3	Without Annotated
Pat130	Metastatic Melanoma (DFCI, Science 2015)	Cutaneous Melanoma	P2154S	Pat130	Missense_Mutation	2154	Non-Exo Domain	chr12	133202774	133202774	G	A	T	B	B	POLE	Benign	Pat130_P2154S	Without Annotated
Pat138	Metastatic Melanoma (DFCI, Science 2015)	Cutaneous Melanoma	L1245F	Pat138	Missense_Mutation	1245	Non-Exo Domain	chr12	133226325	133226325	G	A	T	B	B	POLE	Benign	Pat138_L1245F	Without Annotated
Pat140	Metastatic Melanoma (DFCI, Science 2015)	Cutaneous Melanoma	S1991F	Pat140	Missense_Mutation	1991	Non-Exo Domain	chr12	133210804	133210804	G	A	D	P	P	POLE	Damaging	Pat140_S1991F	Without Annotated
Pat165	Metastatic Melanoma (DFCI, Science 2015)	Cutaneous Melanoma	S988*	Pat165	Truncating	988	Non-Exo Domain	chr12	133237652	133237652	G	T	.	.	.	POLE	Damaging	Pat165_S988*	Without Annotated
Pat88	Metastatic Melanoma (DFCI, Science 2015)	Cutaneous Melanoma	L2096M	Pat88	Missense_Mutation	2096	Non-Exo Domain	chr12	133208945	133208945	G	T	T	B	B	POLE	Benign	Pat88_L2096M	Without Annotated
Patient-28-CSF	Glioma (MSK, 2018)	Glioblastoma Multiforme	V1195A	IM-GBM-28	Missense_Mutation	1195	Non-Exo Domain	chr12	133226474	133226474	A	G	T	B	B	POLE	Benign	Patient-28-CSF_V1195A	Without Annotated
Patient-28-T3	Glioma (MSK, 2018)	Glioblastoma Multiforme	V1195A	IM-GBM-28	Missense_Mutation	1195	Non-Exo Domain	chr12	133226474	133226474	A	G	T	B	B	POLE	Benign	Patient-28-T3_V1195A	Without Annotated
Patient-31-CSF	Glioma (MSK, 2018)	Anaplastic Oligodendroglioma	E1578K	IM-GBM-31	Missense_Mutation	1578	Non-Exo Domain	chr12	133219312	133219312	C	T	T	B	B	POLE	Benign	Patient-31-CSF_E1578K	Without Annotated
Patient-33-CSF	Glioma (MSK, 2018)	Glioblastoma Multiforme	D1939N	IM-GBM-33	Missense_Mutation	1939	Non-Exo Domain	chr12	133210961	133210961	C	T	T	B	B	POLE	Benign	Patient-33-CSF_D1939N	Without Annotated
Patient-34-CSF-LP	Glioma (MSK, 2018)	Glioblastoma Multiforme	G2285D	IM-GBM-34	Missense_Mutation	2285	Non-Exo Domain	chr12	133201290	133201290	C	T	T	B	B	POLE	Benign	Patient-34-CSF-LP_G2285D	Without Annotated
Patient-34-CSF-LP	Glioma (MSK, 2018)	Glioblastoma Multiforme	P2183L	IM-GBM-34	Missense_Mutation	2183	Non-Exo Domain	chr12	133202340	133202340	G	A	D	B	B	POLE	Benign	Patient-34-CSF-LP_P2183L	Without Annotated
Patient-34-CSF-VP	Glioma (MSK, 2018)	Glioblastoma Multiforme	G2285D	IM-GBM-34	Missense_Mutation	2285	Non-Exo Domain	chr12	133201290	133201290	C	T	T	B	B	POLE	Benign	Patient-34-CSF-VP_G2285D	Without Annotated
Patient-34-CSF-VP	Glioma (MSK, 2018)	Glioblastoma Multiforme	P2183L	IM-GBM-34	Missense_Mutation	2183	Non-Exo Domain	chr12	133202340	133202340	G	A	D	B	B	POLE	Benign	Patient-34-CSF-VP_P2183L	Without Annotated
Patient-34-CSF-VP	Glioma (MSK, 2018)	Glioblastoma Multiforme	P1095S	IM-GBM-34	Missense_Mutation	1095	Non-Exo Domain	chr12	133234549	133234549	G	A	D	D	D	POLE	Damaging	Patient-34-CSF-VP_P1095S	Without Annotated
Patient-36-CSF	Glioma (MSK, 2018)	Glioblastoma Multiforme	G702R	IM-GBM-36	Missense_Mutation	702	Non-Exo Domain	chr12	133245011	133245011	C	T	T	B	B	POLE	Benign	Patient-36-CSF_G702R	Without Annotated
Patient-36-T2	Glioma (MSK, 2018)	Glioblastoma Multiforme	G2136D	IM-GBM-36	Missense_Mutation	2136	Non-Exo Domain	chr12	133202827	133202827	C	T	D	P	P	POLE	Damaging	Patient-36-T2_G2136D	Without Annotated
PCNSL_8	Primary Central Nervous System Lymphoma (Mayo Clinic, Clin Cancer Res 2015)	Diffuse Large B-Cell Lymphoma, NOS	R77C	PCNSL_8	Missense_Mutation	77	Non-Exo Domain	chr12	133257249	133257249	G	A	D	D	P	POLE	Damaging	PCNSL_8_R77C	Without Annotated
PD4132a	Breast Invasive Carcinoma (Sanger, Nature 2012)	Invasive Breast Carcinoma	D2146A	PD4132a	Missense_Mutation	2146	Non-Exo Domain	chr12	133202797	133202797	T	G	D	D	D	POLE	Damaging	PD4132a_D2146A	Without Annotated
PD4203a	Breast Invasive Carcinoma (Sanger, Nature 2012)	Invasive Breast Carcinoma	K122N	PD4203a	Missense_Mutation	122	Non-Exo Domain	chr12	133256597	133256597	C	G	D	P	P	POLE	Damaging	PD4203a_K122N	Without Annotated
PD4938a	Breast Invasive Carcinoma (Sanger, Nature 2012)	Invasive Breast Carcinoma	K733N	PD4938a	Missense_Mutation	733	Non-Exo Domain	chr12	133244209	133244209	C	G	D	D	D	POLE	Damaging	PD4938a_K733N	Without Annotated
PD4938a	Breast Invasive Carcinoma (Sanger, Nature 2012)	Invasive Breast Carcinoma	MUTATED	PD4938a	Truncating	NA	NA	chr12	133244235	133244235	G	C	.	.	.	POLE	Damaging	PD4938a_MUTATED	Without Annotated
PD4938a	Breast Invasive Carcinoma (Sanger, Nature 2012)	Invasive Breast Carcinoma	MUTATED	PD4938a	Truncating	NA	NA	chr12	133245392	133245392	G	C	.	.	.	POLE	Damaging	PD4938a_MUTATED	Without Annotated
PDA_032	Pancreatic Cancer (UTSW, Nat Commun 2015)	Pancreatic Adenocarcinoma	V29F	PDA_032	Missense_Mutation	29	Non-Exo Domain	chr12	133257843	133257843	C	A	T	B	B	POLE	Benign	PDA_032_V29F	Without Annotated
pfg022T	Stomach Adenocarcinoma (Pfizer and UHK, Nat Genet 2014)	Stomach Adenocarcinoma	R2149H	pfg022T	Missense_Mutation	2149	Non-Exo Domain	chr12	133202788	133202788	C	T	T	B	B	POLE	Benign	pfg022T_R2149H	Without Annotated
pfg068T	Stomach Adenocarcinoma (Pfizer and UHK, Nat Genet 2014)	Stomach Adenocarcinoma	M506V	pfg068T	Missense_Mutation	506	Non-Exo Domain	chr12	133249383	133249383	T	C	D	D	D	POLE	Damaging	pfg068T_M506V	Without Annotated
pfg081T	Stomach Adenocarcinoma (Pfizer and UHK, Nat Genet 2014)	Stomach Adenocarcinoma	E70K	pfg081T	Missense_Mutation	70	Non-Exo Domain	chr12	133257270	133257270	C	T	D	D	P	POLE	Damaging	pfg081T_E70K	Without Annotated
pfg081T	Stomach Adenocarcinoma (Pfizer and UHK, Nat Genet 2014)	Stomach Adenocarcinoma	G24R	pfg081T	Missense_Mutation	24	Non-Exo Domain	chr12	133257858	133257858	C	G	D	P	P	POLE	Damaging	pfg081T_G24R	Without Annotated
pfg106T	Stomach Adenocarcinoma (Pfizer and UHK, Nat Genet 2014)	Stomach Adenocarcinoma	A581P	pfg106T	Missense_Mutation	581	Non-Exo Domain	chr12	133248854	133248854	C	G	D	D	D	POLE	Damaging	pfg106T_A581P	Without Annotated
pfg115T	Stomach Adenocarcinoma (Pfizer and UHK, Nat Genet 2014)	Stomach Adenocarcinoma	P1330L	pfg115T	Missense_Mutation	1330	Non-Exo Domain	chr12	133225908	133225908	G	A	T	P	B	POLE	Benign	pfg115T_P1330L	Without Annotated
PGM4	Gastric Adenocarcinoma (TMUCIH, PNAS 2015)	Esophagogastric Adenocarcinoma	E74D	PGM4	Missense_Mutation	74	Non-Exo Domain	chr12	133257256	133257256	T	G	T	B	B	POLE	Benign	PGM4_E74D	Without Annotated
PGM54	Gastric Adenocarcinoma (TMUCIH, PNAS 2015)	Esophagogastric Adenocarcinoma	G304=	PGM54	Truncating	304	Exo Domain	chr12	133252788	133252788	G	T	.	.	.	POLE	Damaging	PGM54_G304=	Without Annotated
PGM65	Gastric Adenocarcinoma (TMUCIH, PNAS 2015)	Esophagogastric Adenocarcinoma	S2084L	PGM65	Missense_Mutation	2084	Non-Exo Domain	chr12	133208980	133208980	G	A	T	B	B	POLE	Benign	PGM65_S2084L	Without Annotated
PGM65	Gastric Adenocarcinoma (TMUCIH, PNAS 2015)	Esophagogastric Adenocarcinoma	V613I	PGM65	Missense_Mutation	613	Non-Exo Domain	chr12	133245483	133245483	C	T	T	B	B	POLE	Benign	PGM65_V613I	Without Annotated
PIP14-35585-T1	Pediatric Pan-cancer (Columbia U, Genome Med 2016)	Renal Cell Carcinoma	F695I	PIP14-35585	Missense_Mutation	695	Non-Exo Domain	chr12	133245032	133245032	A	T	T	P	B	POLE	Benign	PIP14-35585-T1_F695I	Without Annotated
PIP15-51609-T1	Pediatric Pan-cancer (Columbia U, Genome Med 2016)	B-Lymphoblastic Leukemia/Lymphoma	N336S	PIP15-51609	Missense_Mutation	336	Exo Domain	chr12	133252693	133252693	T	C	D	D	D	POLE	Damaging	PIP15-51609-T1_N336S	Without Annotated
PIP15-54215-T1	Pediatric Pan-cancer (Columbia U, Genome Med 2016)	Neuroblastoma	N1396S	PIP15-54215	Missense_Mutation	1396	Non-Exo Domain	chr12	133220526	133220526	T	C	D	B	B	POLE	Benign	PIP15-54215-T1_N1396S	Without Annotated
PIP15-63375-T1	Pediatric Pan-cancer (Columbia U, Genome Med 2016)	Acute Myeloid Leukemia	N1396S	PIP15-63375	Missense_Mutation	1396	Non-Exo Domain	chr12	133220526	133220526	T	C	D	B	B	POLE	Benign	PIP15-63375-T1_N1396S	Without Annotated
PIP15-68033-T1	Pediatric Pan-cancer (Columbia U, Genome Med 2016)	B-Lymphoblastic Leukemia/Lymphoma	N1396S	PIP15-68033	Missense_Mutation	1396	Non-Exo Domain	chr12	133220526	133220526	T	C	D	B	B	POLE	Benign	PIP15-68033-T1_N1396S	Without Annotated
PIP15-68909-T1	Pediatric Pan-cancer (Columbia U, Genome Med 2016)	Optic nerve glioma	T258P	PIP15-68909	Missense_Mutation	258	Non-Exo Domain	chr12	133253978	133253978	T	G	D	P	P	POLE	Damaging	PIP15-68909-T1_T258P	Without Annotated
PIP15-68909-T2	Pediatric Pan-cancer (Columbia U, Genome Med 2016)	Optic nerve glioma	T258P	PIP15-68909	Missense_Mutation	258	Non-Exo Domain	chr12	133253978	133253978	T	G	D	P	P	POLE	Damaging	PIP15-68909-T2_T258P	Without Annotated
PR-02-2072	Prostate Adenocarcinoma (Broad/Cornell, Nat Genet 2012)	Prostate Adenocarcinoma	N1921D	PR-02-2072	Missense_Mutation	1921	Non-Exo Domain	chr12	133212528	133212528	T	C	D	D	D	POLE	Damaging	PR-02-2072_N1921D	Without Annotated
PR12117	Melanoma (MSKCC, NEJM 2014)	Cutaneous Melanoma	P1259L	PR12117	Missense_Mutation	1259	Non-Exo Domain	chr12	133226282	133226282	G	A	D	D	P	POLE	Damaging	PR12117_P1259L	Without Annotated
PR12117_T	MSS Mixed Solid Tumors (Broad/Dana-Farber, Nat Genet 2018)	Cutaneous Melanoma	P1259L	PR12117	Missense_Mutation	1259	Non-Exo Domain	chr12	133226282	133226282	G	A	D	D	P	POLE	Damaging	PR12117_T_P1259L	Without Annotated
Pt1	Metastatic Melanoma (UCLA, Cell 2016)	Melanoma	N1396S	Pt1	Missense_Mutation	1396	Non-Exo Domain	chr12	133220526	133220526	T	C	D	B	B	POLE	Benign	Pt1_N1396S	Without Annotated
Pt33	Metastatic Melanoma (UCLA, Cell 2016)	Melanoma	R1111W	Pt33	Missense_Mutation	1111	Non-Exo Domain	chr12	133234501	133234501	G	A	D	D	D	POLE	Damaging	Pt33_R1111W	Without Annotated
Pt36	Metastatic Melanoma (UCLA, Cell 2016)	Melanoma	A31S	Pt36	Missense_Mutation	31	Non-Exo Domain	chr12	133257837	133257837	C	A	T	B	B	POLE	Benign	Pt36_A31S	Without Annotated
Pt4	Metastatic Melanoma (UCLA, Cell 2016)	Melanoma	R2145*	Pt4	Truncating	2145	Non-Exo Domain	chr12	133202801	133202801	G	A	.	.	.	POLE	Damaging	Pt4_R2145*	Without Annotated
Pt4	Metastatic Melanoma (UCLA, Cell 2016)	Melanoma	S1861L	Pt4	Missense_Mutation	1861	Non-Exo Domain	chr12	133214696	133214696	G	A	T	P	B	POLE	Benign	Pt4_S1861L	Without Annotated
RG043	Diffuse Large B-cell Lymphoma (BCGSC, Blood 2013)	Germinal Center B-Cell Type	P102L	07-35482	Missense_Mutation	102	Non-Exo Domain	chr12	133256789	133256789	G	A	D	D	D	POLE	Damaging	RG043_P102L	Without Annotated
RG081	Diffuse Large B-cell Lymphoma (BCGSC, Blood 2013)	Activated B-cell Type	G250R	81-52884	Missense_Mutation	250	Non-Exo Domain	chr12	133254002	133254002	C	T	D	P	P	POLE	Damaging	RG081_G250R	Without Annotated
RG116	Diffuse Large B-cell Lymphoma (BCGSC, Blood 2013)	Germinal Center B-Cell Type	D647N	09-12737	Missense_Mutation	647	Non-Exo Domain	chr12	133245308	133245308	C	T	T	B	B	POLE	Benign	RG116_D647N	Without Annotated
s_C_M8X42T_P002_d	Prostate Cancer (MSK, 2019)	Prostate Adenocarcinoma	R1324H	p_C_M8X42T	Missense_Mutation	1324	Non-Exo Domain	chr12	133225926	133225926	C	T	D	P	B	POLE	Damaging	s_C_M8X42T_P002_d_R1324H	Without Annotated
s_DS_bkm_002_T	Breast Cancer (MSKCC, 2019)	Invasive Breast Carcinoma	L2244F	p_DS_bkm_002	Missense_Mutation	2244	Non-Exo Domain	chr12	133201508	133201508	G	A	T	P	B	POLE	Benign	s_DS_bkm_002_T_L2244F	Without Annotated
s_DS_bkm_027_T	Breast Cancer (MSKCC, 2019)	Invasive Breast Carcinoma	S314A	p_DS_bkm_027	Missense_Mutation	314	Exo Domain	chr12	133252760	133252760	A	C	T	B	B	POLE	Benign	s_DS_bkm_027_T_S314A	Without Annotated
s_DS_bkm_048_T	Breast Cancer (MSKCC, 2019)	Invasive Breast Carcinoma	I843V	p_DS_bkm_048	Missense_Mutation	843	Non-Exo Domain	chr12	133240990	133240990	T	C	D	D	D	POLE	Damaging	s_DS_bkm_048_T_I843V	Without Annotated
s_DS_bkm_050_T	Breast Cancer (MSKCC, 2019)	Invasive Breast Carcinoma	L3P	p_DS_bkm_050	Missense_Mutation	3	Non-Exo Domain	chr12	133263894	133263894	A	G	D	P	B	POLE	Damaging	s_DS_bkm_050_T_L3P	Without Annotated
s_DS_bkm_075_T	Breast Cancer (MSKCC, 2019)	Invasive Breast Carcinoma	L424F	p_DS_bkm_075	Missense_Mutation	424	Exo Domain	chr12	133250250	133250250	G	A	D	D	D	POLE	Damaging	s_DS_bkm_075_T_L424F	Without Annotated
S01023	Small Cell Lung Cancer (U Cologne, Nature 2015)	Small Cell Lung Cancer	S2018R	S01023	Missense_Mutation	2018	Non-Exo Domain	chr12	133209334	133209334	T	G	T	B	B	POLE	Benign	S01023_S2018R	Without Annotated
S01578	Small Cell Lung Cancer (U Cologne, Nature 2015)	Small Cell Lung Cancer	E1267*	S01578	Truncating	1267	Non-Exo Domain	chr12	133226098	133226098	C	A	.	.	.	POLE	Damaging	S01578_E1267*	Without Annotated
S02279	Small Cell Lung Cancer (U Cologne, Nature 2015)	Small Cell Lung Cancer	W1331C	S02279	Missense_Mutation	1331	Non-Exo Domain	chr12	133225904	133225904	C	A	D	D	D	POLE	Damaging	S02279_W1331C	Without Annotated
S02382	Small Cell Lung Cancer (U Cologne, Nature 2015)	Small Cell Lung Cancer	D1623Y	S02382	Missense_Mutation	1623	Non-Exo Domain	chr12	133219177	133219177	C	A	D	D	D	POLE	Damaging	S02382_D1623Y	Without Annotated
S02400	Small Cell Lung Cancer (U Cologne, Nature 2015)	Small Cell Lung Cancer	Q2052E	S02400	Missense_Mutation	2052	Non-Exo Domain	chr12	133209077	133209077	G	C	T	B	B	POLE	Benign	S02400_Q2052E	Without Annotated
SC_9008-Tumor	Metastatic Prostate Adenocarcinoma (SU2C/PCF Dream Team, PNAS 2019)	Prostate Adenocarcinoma	Y801C	9115036	Missense_Mutation	801	Non-Exo Domain	chr12	133241954	133241954	T	C	D	D	D	POLE	Damaging	SC_9008-Tumor_Y801C	Without Annotated
SC_9008-Tumor	Metastatic Prostate Adenocarcinoma (SU2C/PCF Dream Team, PNAS 2019)	Prostate Adenocarcinoma	K1070N	9115036	Missense_Mutation	1070	Non-Exo Domain	chr12	133235946	133235946	C	A	D	D	D	POLE	Damaging	SC_9008-Tumor_K1070N	Without Annotated
SCRX-Lu149	Small-Cell Lung Cancer (Multi-Institute, Cancer Cell 2017)	Small Cell Lung Cancer	E2140K	p_SCRX-Lu149	Missense_Mutation	2140	Non-Exo Domain	chr12	133202816	133202816	C	T	T	B	B	POLE	Benign	SCRX-Lu149_E2140K	Without Annotated
SCRX-Lu149	Small-Cell Lung Cancer (Multi-Institute, Cancer Cell 2017)	Small Cell Lung Cancer	X304_splice	p_SCRX-Lu149	Truncating	304	Exo Domain	chr12	133252796	133252796	C	G	.	.	.	POLE	Damaging	SCRX-Lu149_X304_splice	Without Annotated
SCRX-Lu149-R	Small-Cell Lung Cancer (Multi-Institute, Cancer Cell 2017)	Small Cell Lung Cancer	E2140K	p_SCRX-Lu149	Missense_Mutation	2140	Non-Exo Domain	chr12	133202816	133202816	C	T	T	B	B	POLE	Benign	SCRX-Lu149-R_E2140K	Without Annotated
SCRX-Lu149-R	Small-Cell Lung Cancer (Multi-Institute, Cancer Cell 2017)	Small Cell Lung Cancer	X304_splice	p_SCRX-Lu149	Truncating	304	Exo Domain	chr12	133252796	133252796	C	G	.	.	.	POLE	Damaging	SCRX-Lu149-R_X304_splice	Without Annotated
TARGET-50-PAJMMY-01	Pediatric Wilms' Tumor (TARGET, 2018)	Wilms' Tumor	R924C	TARGET-50-PAJMMY	Missense_Mutation	924	Non-Exo Domain	chr12	133238207	133238207	G	A	D	D	P	POLE	Damaging	TARGET-50-PAJMMY-01_R924C	Without Annotated
TCGA-05-4395-01	Lung Adenocarcinoma (TCGA, PanCancer Atlas)	Lung Adenocarcinoma	K983N	TCGA-05-4395	Missense_Mutation	983	Non-Exo Domain	chr12	133237666	133237666	C	G	D	D	D	POLE	Damaging	TCGA-05-4395-01_K983N	Without Annotated
TCGA-05-4396-01	Lung Adenocarcinoma (TCGA, PanCancer Atlas)	Lung Adenocarcinoma	E1424D	TCGA-05-4396	Missense_Mutation	1424	Non-Exo Domain	chr12	133220441	133220441	C	A	D	B	B	POLE	Benign	TCGA-05-4396-01_E1424D	Without Annotated
TCGA-05-4427-01	Lung Adenocarcinoma (TCGA, PanCancer Atlas)	Lung Adenocarcinoma	R1675H	TCGA-05-4427	Missense_Mutation	1675	Non-Exo Domain	chr12	133218912	133218912	C	T	D	D	D	POLE	Damaging	TCGA-05-4427-01_R1675H	Without Annotated
TCGA-06-5416-01	Glioblastoma Multiforme (TCGA, PanCancer Atlas)	Glioblastoma Multiforme	V411L	TCGA-06-5416	Missense_Mutation	411	Exo Domain	chr12	133250289	133250289	C	A	D	D	D	POLE	Damaging	TCGA-06-5416-01_V411L	Annotated-Driver
TCGA-06-5416-01	Glioblastoma Multiforme (TCGA, PanCancer Atlas)	Glioblastoma Multiforme	R680C	TCGA-06-5416	Missense_Mutation	680	Non-Exo Domain	chr12	133245077	133245077	G	A	D	D	D	POLE	Damaging	TCGA-06-5416-01_R680C	Without Annotated
TCGA-06-5416-01	Glioblastoma Multiforme (TCGA, PanCancer Atlas)	Glioblastoma Multiforme	S1827L	TCGA-06-5416	Missense_Mutation	1827	Non-Exo Domain	chr12	133215783	133215783	G	A	D	D	D	POLE	Damaging	TCGA-06-5416-01_S1827L	Without Annotated
TCGA-09-2044-01	Ovarian Serous Cystadenocarcinoma (TCGA, PanCancer Atlas)	Serous Ovarian Cancer	R1878S	TCGA-09-2044	Missense_Mutation	1878	Non-Exo Domain	chr12	133214646	133214646	G	T	T	B	B	POLE	Benign	TCGA-09-2044-01_R1878S	Without Annotated
TCGA-09-2044-01	Ovarian Serous Cystadenocarcinoma (TCGA, PanCancer Atlas)	Serous Ovarian Cancer	R1037S	TCGA-09-2044	Missense_Mutation	1037	Non-Exo Domain	chr12	133236047	133236047	G	T	T	P	P	POLE	Benign	TCGA-09-2044-01_R1037S	Without Annotated
TCGA-14-1795-01	Glioblastoma Multiforme (TCGA, PanCancer Atlas)	Glioblastoma Multiforme	D1123N	TCGA-14-1795	Missense_Mutation	1123	Non-Exo Domain	chr12	133234465	133234465	C	T	D	B	B	POLE	Benign	TCGA-14-1795-01_D1123N	Without Annotated
TCGA-17-Z022-01	Lung Adenocarcinoma (TCGA, PanCancer Atlas)	Lung Adenocarcinoma	E2200G	TCGA-17-Z022	Missense_Mutation	2200	Non-Exo Domain	chr12	133202289	133202289	T	C	D	D	D	POLE	Damaging	TCGA-17-Z022-01_E2200G	Without Annotated
TCGA-18-3411-01	Lung Squamous Cell Carcinoma (TCGA, PanCancer Atlas)	Lung Squamous Cell Carcinoma	D1405N	TCGA-18-3411	Missense_Mutation	1405	Non-Exo Domain	chr12	133220500	133220500	C	T	T	B	B	POLE	Benign	TCGA-18-3411-01_D1405N	Without Annotated
TCGA-18-3421-01	Lung Squamous Cell Carcinoma (TCGA, PanCancer Atlas)	Lung Squamous Cell Carcinoma	Q2035H	TCGA-18-3421	Missense_Mutation	2035	Non-Exo Domain	chr12	133209281	133209281	C	A	T	D	P	POLE	Benign	TCGA-18-3421-01_Q2035H	Without Annotated
TCGA-19-1787-01	Glioblastoma Multiforme (TCGA, PanCancer Atlas)	Glioblastoma Multiforme	A399V	TCGA-19-1787	Missense_Mutation	399	Exo Domain	chr12	133252014	133252014	G	A	D	P	B	POLE	Damaging	TCGA-19-1787-01_A399V	Without Annotated
TCGA-19-5956-01	Glioblastoma Multiforme (TCGA, PanCancer Atlas)	Glioblastoma Multiforme	R1826W	TCGA-19-5956	Missense_Mutation	1826	Non-Exo Domain	chr12	133215787	133215787	G	A	D	D	P	POLE	Damaging	TCGA-19-5956-01_R1826W	Without Annotated
TCGA-19-5956-01	Glioblastoma Multiforme (TCGA, PanCancer Atlas)	Glioblastoma Multiforme	A456P	TCGA-19-5956	Missense_Mutation	456	Exo Domain	chr12	133249857	133249857	C	G	D	D	D	POLE	Damaging	TCGA-19-5956-01_A456P	Annotated-Driver
TCGA-22-4609-01	Lung Squamous Cell Carcinoma (TCGA, PanCancer Atlas)	Lung Squamous Cell Carcinoma	P1205L	TCGA-22-4609	Missense_Mutation	1205	Non-Exo Domain	chr12	133226444	133226444	G	A	T	B	B	POLE	Benign	TCGA-22-4609-01_P1205L	Without Annotated
TCGA-22-5491-01	Lung Squamous Cell Carcinoma (TCGA, PanCancer Atlas)	Lung Squamous Cell Carcinoma	X96_splice	TCGA-22-5491	Truncating	96	Non-Exo Domain	chr12	133256810	133256810	T	A	.	.	.	POLE	Damaging	TCGA-22-5491-01_X96_splice	Without Annotated
TCGA-24-1104-01	Ovarian Serous Cystadenocarcinoma (TCGA, PanCancer Atlas)	Serous Ovarian Cancer	T2245N	TCGA-24-1104	Missense_Mutation	2245	Non-Exo Domain	chr12	133201504	133201504	G	T	D	P	B	POLE	Damaging	TCGA-24-1104-01_T2245N	Without Annotated
TCGA-2F-A9KP-01	Bladder Urothelial Carcinoma (TCGA, PanCancer Atlas)	Bladder Urothelial Carcinoma	Y85C	TCGA-2F-A9KP	Missense_Mutation	85	Non-Exo Domain	chr12	133257224	133257224	T	C	D	P	P	POLE	Damaging	TCGA-2F-A9KP-01_Y85C	Without Annotated
TCGA-2W-A8YY-01	Cervical Squamous Cell Carcinoma (TCGA, PanCancer Atlas)	Cervical Squamous Cell Carcinoma	V411L	TCGA-2W-A8YY	Missense_Mutation	411	Exo Domain	chr12	133250289	133250289	C	A	D	D	D	POLE	Damaging	TCGA-2W-A8YY-01_V411L	Annotated-Driver
TCGA-2W-A8YY-01	Cervical Squamous Cell Carcinoma (TCGA, PanCancer Atlas)	Cervical Squamous Cell Carcinoma	R793C	TCGA-2W-A8YY	Missense_Mutation	793	Non-Exo Domain	chr12	133241979	133241979	G	A	D	D	P	POLE	Damaging	TCGA-2W-A8YY-01_R793C	Without Annotated
TCGA-2W-A8YY-01	Cervical Squamous Cell Carcinoma (TCGA, PanCancer Atlas)	Cervical Squamous Cell Carcinoma	R616C	TCGA-2W-A8YY	Missense_Mutation	616	Non-Exo Domain	chr12	133245474	133245474	G	A	D	D	D	POLE	Damaging	TCGA-2W-A8YY-01_R616C	Without Annotated
TCGA-2W-A8YY-01	Cervical Squamous Cell Carcinoma (TCGA, PanCancer Atlas)	Cervical Squamous Cell Carcinoma	P254L	TCGA-2W-A8YY	Missense_Mutation	254	Non-Exo Domain	chr12	133253989	133253989	G	A	T	P	B	POLE	Benign	TCGA-2W-A8YY-01_P254L	Without Annotated
TCGA-33-4586-01	Lung Squamous Cell Carcinoma (TCGA, PanCancer Atlas)	Lung Squamous Cell Carcinoma	A2243S	TCGA-33-4586	Missense_Mutation	2243	Non-Exo Domain	chr12	133201511	133201511	C	A	T	B	B	POLE	Benign	TCGA-33-4586-01_A2243S	Without Annotated
TCGA-34-5231-01	Lung Squamous Cell Carcinoma (TCGA, PanCancer Atlas)	Lung Squamous Cell Carcinoma	D1955N	TCGA-34-5231	Missense_Mutation	1955	Non-Exo Domain	chr12	133210913	133210913	C	T	T	B	B	POLE	Benign	TCGA-34-5231-01_D1955N	Without Annotated
TCGA-34-5239-01	Lung Squamous Cell Carcinoma (TCGA, PanCancer Atlas)	Lung Squamous Cell Carcinoma	X955_splice	TCGA-34-5239	Truncating	955	Non-Exo Domain	chr12	133237751	133237751	C	A	.	.	.	POLE	Damaging	TCGA-34-5239-01_X955_splice	Without Annotated
TCGA-34-5239-01	Lung Squamous Cell Carcinoma (TCGA, PanCancer Atlas)	Lung Squamous Cell Carcinoma	R955S	TCGA-34-5239	Missense_Mutation	955	Non-Exo Domain	chr12	133237750	133237750	C	A	D	D	D	POLE	Damaging	TCGA-34-5239-01_R955S	Without Annotated
TCGA-34-5241-01	Lung Squamous Cell Carcinoma (TCGA, PanCancer Atlas)	Lung Squamous Cell Carcinoma	Y1046C	TCGA-34-5241	Missense_Mutation	1046	Non-Exo Domain	chr12	133236019	133236019	T	C	D	D	D	POLE	Damaging	TCGA-34-5241-01_Y1046C	Without Annotated
TCGA-35-4122-01	Lung Adenocarcinoma (TCGA, PanCancer Atlas)	Lung Adenocarcinoma	P642A	TCGA-35-4122	Missense_Mutation	642	Non-Exo Domain	chr12	133245323	133245323	G	C	D	D	D	POLE	Damaging	TCGA-35-4122-01_P642A	Without Annotated
TCGA-3A-A9I9-01	Pancreatic Adenocarcinoma (TCGA, PanCancer Atlas)	Pancreatic Adenocarcinoma	V877L	TCGA-3A-A9I9	Missense_Mutation	877	Non-Exo Domain	chr12	133240667	133240667	C	G	T	P	B	POLE	Benign	TCGA-3A-A9I9-01_V877L	Without Annotated
TCGA-41-2573-01	Glioblastoma Multiforme (TCGA, PanCancer Atlas)	Glioblastoma Multiforme	K884N	TCGA-41-2573	Missense_Mutation	884	Non-Exo Domain	chr12	133240644	133240644	C	A	D	P	P	POLE	Damaging	TCGA-41-2573-01_K884N	Without Annotated
TCGA-43-7656-01	Lung Squamous Cell Carcinoma (TCGA, PanCancer Atlas)	Lung Squamous Cell Carcinoma	G330V	TCGA-43-7656	Missense_Mutation	330	Exo Domain	chr12	133252711	133252711	C	A	D	D	D	POLE	Damaging	TCGA-43-7656-01_G330V	Without Annotated
TCGA-44-2668-01	Lung Adenocarcinoma (TCGA, PanCancer Atlas)	Lung Adenocarcinoma	K176N	TCGA-44-2668	Missense_Mutation	176	Non-Exo Domain	chr12	133256133	133256133	C	G	T	D	D	POLE	Benign	TCGA-44-2668-01_K176N	Without Annotated
TCGA-44-5644-01	Lung Adenocarcinoma (TCGA, PanCancer Atlas)	Lung Adenocarcinoma	R1284L	TCGA-44-5644	Missense_Mutation	1284	Non-Exo Domain	chr12	133226046	133226046	C	A	T	B	B	POLE	Benign	TCGA-44-5644-01_R1284L	Without Annotated
TCGA-44-5644-01	Lung Adenocarcinoma (TCGA, PanCancer Atlas)	Lung Adenocarcinoma	S2034Y	TCGA-44-5644	Missense_Mutation	2034	Non-Exo Domain	chr12	133209285	133209285	G	T	D	D	P	POLE	Damaging	TCGA-44-5644-01_S2034Y	Without Annotated
TCGA-44-6777-01	Lung Adenocarcinoma (TCGA, PanCancer Atlas)	Lung Adenocarcinoma	X2046_splice	TCGA-44-6777	Truncating	2046	Non-Exo Domain	chr12	133209096	133209096	T	A	.	.	.	POLE	Damaging	TCGA-44-6777-01_X2046_splice	Without Annotated
TCGA-44-8119-01	Lung Adenocarcinoma (TCGA, PanCancer Atlas)	Lung Adenocarcinoma	R1308W	TCGA-44-8119	Missense_Mutation	1308	Non-Exo Domain	chr12	133225975	133225975	G	A	T	D	D	POLE	Benign	TCGA-44-8119-01_R1308W	Without Annotated
TCGA-46-3765-01	Lung Squamous Cell Carcinoma (TCGA, PanCancer Atlas)	Lung Squamous Cell Carcinoma	Q401K	TCGA-46-3765	Missense_Mutation	401	Exo Domain	chr12	133252009	133252009	G	T	T	B	B	POLE	Benign	TCGA-46-3765-01_Q401K	Without Annotated
TCGA-4J-AA1J-01	Cervical Squamous Cell Carcinoma (TCGA, PanCancer Atlas)	Cervical Squamous Cell Carcinoma	X1851_splice	TCGA-4J-AA1J	Truncating	1851	Non-Exo Domain	chr12	133215708	133215708	C	T	.	.	.	POLE	Damaging	TCGA-4J-AA1J-01_X1851_splice	Without Annotated
TCGA-50-6592-01	Lung Adenocarcinoma (TCGA, PanCancer Atlas)	Lung Adenocarcinoma	H1534P	TCGA-50-6592	Missense_Mutation	1534	Non-Exo Domain	chr12	133219533	133219533	T	G	D	B	B	POLE	Benign	TCGA-50-6592-01_H1534P	Without Annotated
TCGA-52-7810-01	Lung Squamous Cell Carcinoma (TCGA, PanCancer Atlas)	Lung Squamous Cell Carcinoma	A1126S	TCGA-52-7810	Missense_Mutation	1126	Non-Exo Domain	chr12	133234456	133234456	C	A	T	B	B	POLE	Benign	TCGA-52-7810-01_A1126S	Without Annotated
TCGA-53-7624-01	Lung Adenocarcinoma (TCGA, PanCancer Atlas)	Lung Adenocarcinoma	Y1490H	TCGA-53-7624	Missense_Mutation	1490	Non-Exo Domain	chr12	133219893	133219893	A	G	D	D	D	POLE	Damaging	TCGA-53-7624-01_Y1490H	Without Annotated
TCGA-53-7626-01	Lung Adenocarcinoma (TCGA, PanCancer Atlas)	Lung Adenocarcinoma	P1148H	TCGA-53-7626	Missense_Mutation	1148	Non-Exo Domain	chr12	133233951	133233951	G	T	D	D	D	POLE	Damaging	TCGA-53-7626-01_P1148H	Without Annotated
TCGA-55-6712-01	Lung Adenocarcinoma (TCGA, PanCancer Atlas)	Lung Adenocarcinoma	I2048M	TCGA-55-6712	Missense_Mutation	2048	Non-Exo Domain	chr12	133209087	133209087	G	C	T	B	B	POLE	Benign	TCGA-55-6712-01_I2048M	Without Annotated
TCGA-55-6969-01	Lung Adenocarcinoma (TCGA, PanCancer Atlas)	Lung Adenocarcinoma	Y298Sfs*2	TCGA-55-6969	Truncating	298	Exo Domain	chr12	133253148	133253148	T	0	.	.	.	POLE	Damaging	TCGA-55-6969-01_Y298Sfs*2	Without Annotated
TCGA-55-7907-01	Lung Adenocarcinoma (TCGA, PanCancer Atlas)	Lung Adenocarcinoma	I1933V	TCGA-55-7907	Missense_Mutation	1933	Non-Exo Domain	chr12	133212492	133212492	T	C	T	B	B	POLE	Benign	TCGA-55-7907-01_I1933V	Without Annotated
TCGA-55-7911-01	Lung Adenocarcinoma (TCGA, PanCancer Atlas)	Lung Adenocarcinoma	M1470L	TCGA-55-7911	Missense_Mutation	1470	Non-Exo Domain	chr12	133220029	133220029	T	A	T	B	B	POLE	Benign	TCGA-55-7911-01_M1470L	Without Annotated
TCGA-55-8205-01	Lung Adenocarcinoma (TCGA, PanCancer Atlas)	Lung Adenocarcinoma	E1558K	TCGA-55-8205	Missense_Mutation	1558	Non-Exo Domain	chr12	133219462	133219462	C	T	D	P	B	POLE	Damaging	TCGA-55-8205-01_E1558K	Without Annotated
TCGA-55-8302-01	Lung Adenocarcinoma (TCGA, PanCancer Atlas)	Lung Adenocarcinoma	X1127_splice	TCGA-55-8302	Truncating	1127	Non-Exo Domain	chr12	133234016	133234016	C	A	.	.	.	POLE	Damaging	TCGA-55-8302-01_X1127_splice	Without Annotated
TCGA-56-8304-01	Lung Squamous Cell Carcinoma (TCGA, PanCancer Atlas)	Lung Squamous Cell Carcinoma	T2202M	TCGA-56-8304	Missense_Mutation	2202	Non-Exo Domain	chr12	133202283	133202283	G	A	T	B	B	POLE	Benign	TCGA-56-8304-01_T2202M	Without Annotated
TCGA-58-A46L-01	Lung Squamous Cell Carcinoma (TCGA, PanCancer Atlas)	Lung Squamous Cell Carcinoma	R712L	TCGA-58-A46L	Missense_Mutation	712	Non-Exo Domain	chr12	133244980	133244980	C	A	D	B	B	POLE	Benign	TCGA-58-A46L-01_R712L	Without Annotated
TCGA-5M-AAT6-01	Colorectal Adenocarcinoma (TCGA, PanCancer Atlas)	Colon Adenocarcinoma	T1313M	TCGA-5M-AAT6	Missense_Mutation	1313	Non-Exo Domain	chr12	133225959	133225959	G	A	T	B	B	POLE	Benign	TCGA-5M-AAT6-01_T1313M	Without Annotated
TCGA-60-2713-01	Lung Squamous Cell Carcinoma (TCGA, PanCancer Atlas)	Lung Squamous Cell Carcinoma	Q2143L	TCGA-60-2713	Missense_Mutation	2143	Non-Exo Domain	chr12	133202806	133202806	T	A	T	B	B	POLE	Benign	TCGA-60-2713-01_Q2143L	Without Annotated
TCGA-62-8399-01	Lung Adenocarcinoma (TCGA, PanCancer Atlas)	Lung Adenocarcinoma	E1296K	TCGA-62-8399	Missense_Mutation	1296	Non-Exo Domain	chr12	133226011	133226011	C	T	T	B	B	POLE	Benign	TCGA-62-8399-01_E1296K	Without Annotated
TCGA-62-8399-01	Lung Adenocarcinoma (TCGA, PanCancer Atlas)	Lung Adenocarcinoma	R1193T	TCGA-62-8399	Missense_Mutation	1193	Non-Exo Domain	chr12	133233726	133233726	C	G	T	B	B	POLE	Benign	TCGA-62-8399-01_R1193T	Without Annotated
TCGA-63-7021-01	Lung Squamous Cell Carcinoma (TCGA, PanCancer Atlas)	Lung Squamous Cell Carcinoma	Y1575C	TCGA-63-7021	Missense_Mutation	1575	Non-Exo Domain	chr12	133219410	133219410	T	C	D	D	D	POLE	Damaging	TCGA-63-7021-01_Y1575C	Without Annotated
TCGA-64-1677-01	Lung Adenocarcinoma (TCGA, PanCancer Atlas)	Lung Adenocarcinoma	R34L	TCGA-64-1677	Missense_Mutation	34	Non-Exo Domain	chr12	133257827	133257827	C	A	D	P	P	POLE	Damaging	TCGA-64-1677-01_R34L	Without Annotated
TCGA-66-2734-01	Lung Squamous Cell Carcinoma (TCGA, PanCancer Atlas)	Lung Squamous Cell Carcinoma	P1363H	TCGA-66-2734	Missense_Mutation	1363	Non-Exo Domain	chr12	133225576	133225576	G	T	D	D	D	POLE	Damaging	TCGA-66-2734-01_P1363H	Without Annotated
TCGA-66-2769-01	Lung Squamous Cell Carcinoma (TCGA, PanCancer Atlas)	Lung Squamous Cell Carcinoma	R1879L	TCGA-66-2769	Missense_Mutation	1879	Non-Exo Domain	chr12	133214642	133214642	C	A	T	B	B	POLE	Benign	TCGA-66-2769-01_R1879L	Without Annotated
TCGA-75-6214-01	Lung Adenocarcinoma (TCGA, PanCancer Atlas)	Lung Adenocarcinoma	V2108L	TCGA-75-6214	Missense_Mutation	2108	Non-Exo Domain	chr12	133208909	133208909	C	A	T	B	B	POLE	Benign	TCGA-75-6214-01_V2108L	Without Annotated
TCGA-77-6842-01	Lung Squamous Cell Carcinoma (TCGA, PanCancer Atlas)	Lung Squamous Cell Carcinoma	R1160H	TCGA-77-6842	Missense_Mutation	1160	Non-Exo Domain	chr12	133233825	133233825	C	T	D	D	D	POLE	Damaging	TCGA-77-6842-01_R1160H	Without Annotated
TCGA-77-A5G1-01	Lung Squamous Cell Carcinoma (TCGA, PanCancer Atlas)	Lung Squamous Cell Carcinoma	R1382L	TCGA-77-A5G1	Missense_Mutation	1382	Non-Exo Domain	chr12	133225519	133225519	C	A	D	P	B	POLE	Damaging	TCGA-77-A5G1-01_R1382L	Without Annotated
TCGA-78-7166-01	Lung Adenocarcinoma (TCGA, PanCancer Atlas)	Lung Adenocarcinoma	E132D	TCGA-78-7166	Missense_Mutation	132	Non-Exo Domain	chr12	133256567	133256567	C	A	T	B	B	POLE	Benign	TCGA-78-7166-01_E132D	Without Annotated
TCGA-85-8049-01	Lung Squamous Cell Carcinoma (TCGA, PanCancer Atlas)	Lung Squamous Cell Carcinoma	E1648*	TCGA-85-8049	Truncating	1648	Non-Exo Domain	chr12	133219102	133219102	C	A	.	.	.	POLE	Damaging	TCGA-85-8049-01_E1648*	Without Annotated
TCGA-85-8481-01	Lung Squamous Cell Carcinoma (TCGA, PanCancer Atlas)	Lung Squamous Cell Carcinoma	M1998V	TCGA-85-8481	Missense_Mutation	1998	Non-Exo Domain	chr12	133210784	133210784	T	C	T	B	B	POLE	Benign	TCGA-85-8481-01_M1998V	Without Annotated
TCGA-86-6851-01	Lung Adenocarcinoma (TCGA, PanCancer Atlas)	Lung Adenocarcinoma	A1751S	TCGA-86-6851	Missense_Mutation	1751	Non-Exo Domain	chr12	133218360	133218360	C	A	T	B	B	POLE	Benign	TCGA-86-6851-01_A1751S	Without Annotated
TCGA-86-7701-01	Lung Adenocarcinoma (TCGA, PanCancer Atlas)	Lung Adenocarcinoma	X2110_splice	TCGA-86-7701	Truncating	2110	Non-Exo Domain	chr12	133208898	133208898	C	A	.	.	.	POLE	Damaging	TCGA-86-7701-01_X2110_splice	Without Annotated
TCGA-86-8073-01	Lung Adenocarcinoma (TCGA, PanCancer Atlas)	Lung Adenocarcinoma	G894V	TCGA-86-8073	Missense_Mutation	894	Non-Exo Domain	chr12	133240615	133240615	C	A	D	D	D	POLE	Damaging	TCGA-86-8073-01_G894V	Without Annotated
TCGA-90-7769-01	Lung Squamous Cell Carcinoma (TCGA, PanCancer Atlas)	Lung Squamous Cell Carcinoma	G1773R	TCGA-90-7769	Missense_Mutation	1773	Non-Exo Domain	chr12	133218294	133218294	C	G	T	B	B	POLE	Benign	TCGA-90-7769-01_G1773R	Without Annotated
TCGA-91-6836-01	Lung Adenocarcinoma (TCGA, PanCancer Atlas)	Lung Adenocarcinoma	S1892N	TCGA-91-6836	Missense_Mutation	1892	Non-Exo Domain	chr12	133214603	133214603	C	T	T	B	B	POLE	Benign	TCGA-91-6836-01_S1892N	Without Annotated
TCGA-95-7043-01	Lung Adenocarcinoma (TCGA, PanCancer Atlas)	Lung Adenocarcinoma	R765L	TCGA-95-7043	Missense_Mutation	765	Non-Exo Domain	chr12	133244114	133244114	C	A	D	D	D	POLE	Damaging	TCGA-95-7043-01_R765L	Without Annotated
TCGA-96-7545-01	Lung Squamous Cell Carcinoma (TCGA, PanCancer Atlas)	Lung Squamous Cell Carcinoma	R1284L	TCGA-96-7545	Missense_Mutation	1284	Non-Exo Domain	chr12	133226046	133226046	C	A	T	B	B	POLE	Benign	TCGA-96-7545-01_R1284L	Without Annotated
TCGA-97-A4M7-01	Lung Adenocarcinoma (TCGA, PanCancer Atlas)	Lung Adenocarcinoma	G1944R	TCGA-97-A4M7	Missense_Mutation	1944	Non-Exo Domain	chr12	133210946	133210946	C	T	T	B	B	POLE	Benign	TCGA-97-A4M7-01_G1944R	Without Annotated
TCGA-A3-3370-01	Kidney Renal Clear Cell Carcinoma (TCGA, PanCancer Atlas)	Renal Clear Cell Carcinoma	Q1475H	TCGA-A3-3370	Missense_Mutation	1475	Non-Exo Domain	chr12	133220012	133220012	C	G	T	B	B	POLE	Benign	TCGA-A3-3370-01_Q1475H	Without Annotated
TCGA-A3-A8OX-01	Kidney Renal Clear Cell Carcinoma (TCGA, PanCancer Atlas)	Renal Clear Cell Carcinoma	N882S	TCGA-A3-A8OX	Missense_Mutation	882	Non-Exo Domain	chr12	133240651	133240651	T	C	T	B	B	POLE	Benign	TCGA-A3-A8OX-01_N882S	Without Annotated
TCGA-A5-A0G1-01	Uterine Corpus Endometrial Carcinoma (TCGA, PanCancer Atlas)	Uterine Serous Carcinoma/Uterine Papillary Serous Carcinoma	F367S	TCGA-A5-A0G1	Missense_Mutation	367	Exo Domain	chr12	133252327	133252327	A	G	D	D	D	POLE	Damaging	TCGA-A5-A0G1-01_F367S	Without Annotated
TCGA-A5-A0G1-01	Uterine Corpus Endometrial Carcinoma (TCGA, PanCancer Atlas)	Uterine Serous Carcinoma/Uterine Papillary Serous Carcinoma	A480D	TCGA-A5-A0G1	Missense_Mutation	480	Non-Exo Domain	chr12	133249784	133249784	G	T	D	D	D	POLE	Damaging	TCGA-A5-A0G1-01_A480D	Without Annotated
TCGA-A5-A0G2-01	Uterine Corpus Endometrial Carcinoma (TCGA, PanCancer Atlas)	Uterine Serous Carcinoma/Uterine Papillary Serous Carcinoma	V411L	TCGA-A5-A0G2	Missense_Mutation	411	Exo Domain	chr12	133250289	133250289	C	A	D	D	D	POLE	Damaging	TCGA-A5-A0G2-01_V411L	Annotated-Driver
TCGA-A5-A0G2-01	Uterine Corpus Endometrial Carcinoma (TCGA, PanCancer Atlas)	Uterine Serous Carcinoma/Uterine Papillary Serous Carcinoma	R114*	TCGA-A5-A0G2	Truncating	114	Non-Exo Domain	chr12	133256623	133256623	G	A	.	.	.	POLE	Damaging	TCGA-A5-A0G2-01_R114*	Without Annotated
TCGA-A5-A0G2-01	Uterine Corpus Endometrial Carcinoma (TCGA, PanCancer Atlas)	Uterine Serous Carcinoma/Uterine Papillary Serous Carcinoma	S2084L	TCGA-A5-A0G2	Missense_Mutation	2084	Non-Exo Domain	chr12	133208980	133208980	G	A	T	B	B	POLE	Benign	TCGA-A5-A0G2-01_S2084L	Without Annotated
TCGA-A5-A0G2-01	Uterine Corpus Endometrial Carcinoma (TCGA, PanCancer Atlas)	Uterine Serous Carcinoma/Uterine Papillary Serous Carcinoma	P696S	TCGA-A5-A0G2	Missense_Mutation	696	Non-Exo Domain	chr12	133245029	133245029	G	A	T	D	D	POLE	Benign	TCGA-A5-A0G2-01_P696S	Without Annotated
TCGA-A5-A0G2-01	Uterine Corpus Endometrial Carcinoma (TCGA, PanCancer Atlas)	Uterine Serous Carcinoma/Uterine Papillary Serous Carcinoma	M562T	TCGA-A5-A0G2	Missense_Mutation	562	Non-Exo Domain	chr12	133249214	133249214	A	G	D	B	B	POLE	Benign	TCGA-A5-A0G2-01_M562T	Without Annotated
TCGA-A5-A0GB-01	Uterine Corpus Endometrial Carcinoma (TCGA, PanCancer Atlas)	Uterine Endometrioid Carcinoma	D368*	TCGA-A5-A0GB	Truncating	368	Exo Domain	chr12	133252325	133252325	0	A	D	D	D	POLE	Damaging	TCGA-A5-A0GB-01_D368*	Without Annotated
TCGA-A5-A0GP-01	Uterine Corpus Endometrial Carcinoma (TCGA, PanCancer Atlas)	Uterine Endometrioid Carcinoma	V411L	TCGA-A5-A0GP	Missense_Mutation	411	Exo Domain	chr12	133250289	133250289	C	A	D	D	D	POLE	Damaging	TCGA-A5-A0GP-01_V411L	Annotated-Driver
TCGA-A5-A0VP-01	Uterine Corpus Endometrial Carcinoma (TCGA, PanCancer Atlas)	Uterine Endometrioid Carcinoma	A1140T	TCGA-A5-A0VP	Missense_Mutation	1140	Non-Exo Domain	chr12	133233976	133233976	C	T	T	B	B	POLE	Benign	TCGA-A5-A0VP-01_A1140T	Without Annotated
TCGA-A5-A1OF-01	Uterine Corpus Endometrial Carcinoma (TCGA, PanCancer Atlas)	Uterine Mixed Endometrial Carcinoma	F367S	TCGA-A5-A1OF	Missense_Mutation	367	Exo Domain	chr12	133252327	133252327	A	G	D	D	D	POLE	Damaging	TCGA-A5-A1OF-01_F367S	Without Annotated
TCGA-A5-A1OF-01	Uterine Corpus Endometrial Carcinoma (TCGA, PanCancer Atlas)	Uterine Mixed Endometrial Carcinoma	A1298T	TCGA-A5-A1OF	Missense_Mutation	1298	Non-Exo Domain	chr12	133226005	133226005	C	T	T	B	B	POLE	Benign	TCGA-A5-A1OF-01_A1298T	Without Annotated
TCGA-A5-A1OF-01	Uterine Corpus Endometrial Carcinoma (TCGA, PanCancer Atlas)	Uterine Mixed Endometrial Carcinoma	A512V	TCGA-A5-A1OF	Missense_Mutation	512	Non-Exo Domain	chr12	133249364	133249364	G	A	T	B	B	POLE	Benign	TCGA-A5-A1OF-01_A512V	Without Annotated
TCGA-A5-A1OK-01	Uterine Corpus Endometrial Carcinoma (TCGA, PanCancer Atlas)	Uterine Endometrioid Carcinoma	A1629D	TCGA-A5-A1OK	Missense_Mutation	1629	Non-Exo Domain	chr12	133219158	133219158	G	T	D	D	D	POLE	Damaging	TCGA-A5-A1OK-01_A1629D	Without Annotated
TCGA-A5-A2K5-01	Uterine Corpus Endometrial Carcinoma (TCGA, PanCancer Atlas)	Uterine Endometrioid Carcinoma	P286R	TCGA-A5-A2K5	Missense_Mutation	286	Exo Domain	chr12	133253184	133253184	G	C	D	D	D	POLE	Damaging	TCGA-A5-A2K5-01_P286R	Annotated-Driver
TCGA-A5-A2K5-01	Uterine Corpus Endometrial Carcinoma (TCGA, PanCancer Atlas)	Uterine Endometrioid Carcinoma	R685W	TCGA-A5-A2K5	Missense_Mutation	685	Non-Exo Domain	chr12	133245062	133245062	G	A	T	D	D	POLE	Benign	TCGA-A5-A2K5-01_R685W	Without Annotated
TCGA-A5-A2K5-01	Uterine Corpus Endometrial Carcinoma (TCGA, PanCancer Atlas)	Uterine Endometrioid Carcinoma	E1977G	TCGA-A5-A2K5	Missense_Mutation	1977	Non-Exo Domain	chr12	133210846	133210846	T	C	T	B	B	POLE	Benign	TCGA-A5-A2K5-01_E1977G	Without Annotated
TCGA-A5-A2K7-01	Uterine Corpus Endometrial Carcinoma (TCGA, PanCancer Atlas)	Uterine Endometrioid Carcinoma	D2166G	TCGA-A5-A2K7	Missense_Mutation	2166	Non-Exo Domain	chr12	133202737	133202737	T	C	D	D	D	POLE	Damaging	TCGA-A5-A2K7-01_D2166G	Without Annotated
TCGA-A5-A2K7-01	Uterine Corpus Endometrial Carcinoma (TCGA, PanCancer Atlas)	Uterine Endometrioid Carcinoma	E396G	TCGA-A5-A2K7	Missense_Mutation	396	Exo Domain	chr12	133252023	133252023	T	C	D	D	D	POLE	Damaging	TCGA-A5-A2K7-01_E396G	Without Annotated
TCGA-A5-AB3J-01	Uterine Corpus Endometrial Carcinoma (TCGA, PanCancer Atlas)	Uterine Endometrioid Carcinoma	F990C	TCGA-A5-AB3J	Missense_Mutation	990	Non-Exo Domain	chr12	133237646	133237646	A	C	D	D	P	POLE	Damaging	TCGA-A5-AB3J-01_F990C	Without Annotated
TCGA-A6-2686-01	Colorectal Adenocarcinoma (TCGA, PanCancer Atlas)	Colon Adenocarcinoma	K1170Nfs*49	TCGA-A6-2686	Truncating	1170	Non-Exo Domain	chr12	133233794	133233794	T	0	.	.	.	POLE	Damaging	TCGA-A6-2686-01_K1170Nfs*49	Without Annotated
TCGA-A6-3809-01	Colorectal Adenocarcinoma (TCGA, PanCancer Atlas)	Mucinous Adenocarcinoma of the Colon and Rectum	D1214A	TCGA-A6-3809	Missense_Mutation	1214	Non-Exo Domain	chr12	133226417	133226417	T	G	D	D	D	POLE	Damaging	TCGA-A6-3809-01_D1214A	Without Annotated
TCGA-A6-6781-01	Colorectal Adenocarcinoma (TCGA, PanCancer Atlas)	Mucinous Adenocarcinoma of the Colon and Rectum	P1547S	TCGA-A6-6781	Missense_Mutation	1547	Non-Exo Domain	chr12	133219495	133219495	G	A	T	P	P	POLE	Benign	TCGA-A6-6781-01_P1547S	Without Annotated
TCGA-A8-A06X-01	Breast Invasive Carcinoma (TCGA, PanCancer Atlas)	Breast Invasive Ductal Carcinoma	Q1285K	TCGA-A8-A06X	Missense_Mutation	1285	Non-Exo Domain	chr12	133226044	133226044	G	T	T	B	B	POLE	Benign	TCGA-A8-A06X-01_Q1285K	Without Annotated
TCGA-A8-A07G-01	Breast Invasive Carcinoma (TCGA, PanCancer Atlas)	Breast Invasive Ductal Carcinoma	E169K	TCGA-A8-A07G	Missense_Mutation	169	Non-Exo Domain	chr12	133256156	133256156	C	T	T	B	B	POLE	Benign	TCGA-A8-A07G-01_E169K	Without Annotated
TCGA-A8-A09W-01	Breast Invasive Carcinoma (TCGA, PanCancer Atlas)	Breast Invasive Lobular Carcinoma	M1212T	TCGA-A8-A09W	Missense_Mutation	1212	Non-Exo Domain	chr12	133226423	133226423	A	G	T	B	B	POLE	Benign	TCGA-A8-A09W-01_M1212T	Without Annotated
TCGA-AA-3510-01	Colorectal Adenocarcinoma (TCGA, PanCancer Atlas)	Colon Adenocarcinoma	A456P	TCGA-AA-3510	Missense_Mutation	456	Exo Domain	chr12	133249857	133249857	C	G	D	D	D	POLE	Damaging	TCGA-AA-3510-01_A456P	Annotated-Driver
TCGA-AA-3510-01	Colorectal Adenocarcinoma (TCGA, PanCancer Atlas)	Colon Adenocarcinoma	D213A	TCGA-AA-3510	Missense_Mutation	213	Non-Exo Domain	chr12	133254246	133254246	T	G	D	D	P	POLE	Damaging	TCGA-AA-3510-01_D213A	Without Annotated
TCGA-AA-3510-01	Colorectal Adenocarcinoma (TCGA, PanCancer Atlas)	Colon Adenocarcinoma	P135S	TCGA-AA-3510	Missense_Mutation	135	Non-Exo Domain	chr12	133256560	133256560	G	A	T	B	B	POLE	Benign	TCGA-AA-3510-01_P135S	Without Annotated
TCGA-AA-3678-01	Colorectal Adenocarcinoma (TCGA, PanCancer Atlas)	Colon Adenocarcinoma	D1752N	TCGA-AA-3678	Missense_Mutation	1752	Non-Exo Domain	chr12	133218357	133218357	C	T	D	B	B	POLE	Benign	TCGA-AA-3678-01_D1752N	Without Annotated
TCGA-AA-3811-01	Colorectal Adenocarcinoma (TCGA, PanCancer Atlas)	Colon Adenocarcinoma	Y1003C	TCGA-AA-3811	Missense_Mutation	1003	Non-Exo Domain	chr12	133237607	133237607	T	C	D	D	D	POLE	Damaging	TCGA-AA-3811-01_Y1003C	Without Annotated
TCGA-AA-3833-01	Colorectal Adenocarcinoma (TCGA, PanCancer Atlas)	Colon Adenocarcinoma	R1160H	TCGA-AA-3833	Missense_Mutation	1160	Non-Exo Domain	chr12	133233825	133233825	C	T	D	D	D	POLE	Damaging	TCGA-AA-3833-01_R1160H	Without Annotated
TCGA-AA-3864-01	Colorectal Adenocarcinoma (TCGA, PanCancer Atlas)	Colon Adenocarcinoma	R231H	TCGA-AA-3864	Missense_Mutation	231	Non-Exo Domain	chr12	133254192	133254192	C	T	D	D	D	POLE	Damaging	TCGA-AA-3864-01_R231H	Without Annotated
TCGA-AA-3977-01	Colorectal Adenocarcinoma (TCGA, PanCancer Atlas)	Colon Adenocarcinoma	F367S	TCGA-AA-3977	Missense_Mutation	367	Exo Domain	chr12	133252327	133252327	A	G	D	D	D	POLE	Damaging	TCGA-AA-3977-01_F367S	Without Annotated
TCGA-AA-3977-01	Colorectal Adenocarcinoma (TCGA, PanCancer Atlas)	Colon Adenocarcinoma	K777N	TCGA-AA-3977	Missense_Mutation	777	Non-Exo Domain	chr12	133242025	133242025	C	A	T	P	B	POLE	Benign	TCGA-AA-3977-01_K777N	Without Annotated
TCGA-AA-3984-01	Colorectal Adenocarcinoma (TCGA, PanCancer Atlas)	Colon Adenocarcinoma	V411L	TCGA-AA-3984	Missense_Mutation	411	Exo Domain	chr12	133250289	133250289	C	A	D	D	D	POLE	Damaging	TCGA-AA-3984-01_V411L	Annotated-Driver
TCGA-AA-A00N-01	Colorectal Adenocarcinoma (TCGA, PanCancer Atlas)	Mucinous Adenocarcinoma of the Colon and Rectum	V411L	TCGA-AA-A00N	Missense_Mutation	411	Exo Domain	chr12	133250289	133250289	C	A	D	D	D	POLE	Damaging	TCGA-AA-A00N-01_V411L	Annotated-Driver
TCGA-AA-A00N-01	Colorectal Adenocarcinoma (TCGA, PanCancer Atlas)	Mucinous Adenocarcinoma of the Colon and Rectum	L1255V	TCGA-AA-A00N	Missense_Mutation	1255	Non-Exo Domain	chr12	133226295	133226295	A	C	D	B	B	POLE	Benign	TCGA-AA-A00N-01_L1255V	Without Annotated
TCGA-AA-A010-01	Colorectal Adenocarcinoma (TCGA, PanCancer Atlas)	Colon Adenocarcinoma	P436R	TCGA-AA-A010	Missense_Mutation	436	Exo Domain	chr12	133250213	133250213	G	C	D	D	D	POLE	Damaging	TCGA-AA-A010-01_P436R	Annotated-Driver
TCGA-AA-A010-01	Colorectal Adenocarcinoma (TCGA, PanCancer Atlas)	Colon Adenocarcinoma	A189T	TCGA-AA-A010	Missense_Mutation	189	Non-Exo Domain	chr12	133256096	133256096	C	T	T	B	B	POLE	Benign	TCGA-AA-A010-01_A189T	Without Annotated
TCGA-AB-2806-03	Acute Myeloid Leukemia (TCGA, PanCancer Atlas)	Acute Myeloid Leukemia	R1839S	TCGA-AB-2806	Missense_Mutation	1839	Non-Exo Domain	chr12	133215748	133215748	G	T	D	D	D	POLE	Damaging	TCGA-AB-2806-03_R1839S	Without Annotated
TCGA-AB-2950-03	Acute Myeloid Leukemia (TCGA, PanCancer Atlas)	Acute Myeloid Leukemia	I296V	TCGA-AB-2950	Missense_Mutation	296	Exo Domain	chr12	133253155	133253155	T	C	D	B	B	POLE	Benign	TCGA-AB-2950-03_I296V	Without Annotated
TCGA-AC-A3HN-01	Breast Invasive Carcinoma (TCGA, PanCancer Atlas)	Breast Invasive Lobular Carcinoma	D368=	TCGA-AC-A3HN	Truncating	368	Exo Domain	chr12	133252323	133252323	G	A	.	.	.	POLE	Damaging	TCGA-AC-A3HN-01_D368=	Without Annotated
TCGA-AD-6964-01	Colorectal Adenocarcinoma (TCGA, PanCancer Atlas)	Colon Adenocarcinoma	Y473C	TCGA-AD-6964	Missense_Mutation	473	Non-Exo Domain	chr12	133249805	133249805	T	C	D	D	D	POLE	Damaging	TCGA-AD-6964-01_Y473C	Without Annotated
TCGA-AG-3892-01	Colorectal Adenocarcinoma (TCGA, PanCancer Atlas)	Rectal Adenocarcinoma	S459F	TCGA-AG-3892	Missense_Mutation	459	Exo Domain	chr12	133249847	133249847	G	A	D	D	D	POLE	Damaging	TCGA-AG-3892-01_S459F	Annotated-Driver
TCGA-AG-A002-01	Colorectal Adenocarcinoma (TCGA, PanCancer Atlas)	Rectal Adenocarcinoma	S459F	TCGA-AG-A002	Missense_Mutation	459	Exo Domain	chr12	133249847	133249847	G	A	D	D	D	POLE	Damaging	TCGA-AG-A002-01_S459F	Annotated-Driver
TCGA-AG-A002-01	Colorectal Adenocarcinoma (TCGA, PanCancer Atlas)	Rectal Adenocarcinoma	R150*	TCGA-AG-A002	Truncating	150	Non-Exo Domain	chr12	133256213	133256213	G	A	.	.	.	POLE	Damaging	TCGA-AG-A002-01_R150*	Without Annotated
TCGA-AG-A01W-01	Colorectal Adenocarcinoma (TCGA, PanCancer Atlas)	Rectal Adenocarcinoma	D2013N	TCGA-AG-A01W	Missense_Mutation	2013	Non-Exo Domain	chr12	133209349	133209349	C	T	T	B	B	POLE	Benign	TCGA-AG-A01W-01_D2013N	Without Annotated
TCGA-AJ-A3BH-01	Uterine Corpus Endometrial Carcinoma (TCGA, PanCancer Atlas)	Uterine Endometrioid Carcinoma	T278M	TCGA-AJ-A3BH	Missense_Mutation	278	Exo Domain	chr12	133253208	133253208	G	A	D	D	D	POLE	Damaging	TCGA-AJ-A3BH-01_T278M	Without Annotated
TCGA-AJ-A3BH-01	Uterine Corpus Endometrial Carcinoma (TCGA, PanCancer Atlas)	Uterine Endometrioid Carcinoma	K429N	TCGA-AJ-A3BH	Missense_Mutation	429	Exo Domain	chr12	133250233	133250233	C	A	D	D	D	POLE	Damaging	TCGA-AJ-A3BH-01_K429N	Without Annotated
TCGA-AJ-A3EK-01	Uterine Corpus Endometrial Carcinoma (TCGA, PanCancer Atlas)	Uterine Endometrioid Carcinoma	S297F	TCGA-AJ-A3EK	Missense_Mutation	297	Exo Domain	chr12	133253151	133253151	G	A	D	D	D	POLE	Damaging	TCGA-AJ-A3EK-01_S297F	Annotated-Driver
TCGA-AJ-A3EK-01	Uterine Corpus Endometrial Carcinoma (TCGA, PanCancer Atlas)	Uterine Endometrioid Carcinoma	A2040V	TCGA-AJ-A3EK	Missense_Mutation	2040	Non-Exo Domain	chr12	133209267	133209267	G	A	T	B	B	POLE	Benign	TCGA-AJ-A3EK-01_A2040V	Without Annotated
TCGA-AJ-A3EK-01	Uterine Corpus Endometrial Carcinoma (TCGA, PanCancer Atlas)	Uterine Endometrioid Carcinoma	N1156I	TCGA-AJ-A3EK	Missense_Mutation	1156	Non-Exo Domain	chr12	133233837	133233837	T	A	D	D	D	POLE	Damaging	TCGA-AJ-A3EK-01_N1156I	Without Annotated
TCGA-AJ-A3EK-01	Uterine Corpus Endometrial Carcinoma (TCGA, PanCancer Atlas)	Uterine Endometrioid Carcinoma	F1122C	TCGA-AJ-A3EK	Missense_Mutation	1122	Non-Exo Domain	chr12	133234467	133234467	A	C	T	D	P	POLE	Benign	TCGA-AJ-A3EK-01_F1122C	Without Annotated
TCGA-AJ-A3EK-01	Uterine Corpus Endometrial Carcinoma (TCGA, PanCancer Atlas)	Uterine Endometrioid Carcinoma	E223K	TCGA-AJ-A3EK	Missense_Mutation	223	Non-Exo Domain	chr12	133254217	133254217	C	T	D	D	D	POLE	Damaging	TCGA-AJ-A3EK-01_E223K	Without Annotated
TCGA-AJ-A3EL-01	Uterine Corpus Endometrial Carcinoma (TCGA, PanCancer Atlas)	Uterine Endometrioid Carcinoma	V411L	TCGA-AJ-A3EL	Missense_Mutation	411	Exo Domain	chr12	133250289	133250289	C	A	D	D	D	POLE	Damaging	TCGA-AJ-A3EL-01_V411L	Annotated-Driver
TCGA-AJ-A3EL-01	Uterine Corpus Endometrial Carcinoma (TCGA, PanCancer Atlas)	Uterine Endometrioid Carcinoma	F1996S	TCGA-AJ-A3EL	Missense_Mutation	1996	Non-Exo Domain	chr12	133210789	133210789	A	G	D	D	D	POLE	Damaging	TCGA-AJ-A3EL-01_F1996S	Without Annotated
TCGA-AJ-A5DW-01	Uterine Corpus Endometrial Carcinoma (TCGA, PanCancer Atlas)	Uterine Endometrioid Carcinoma	P286R	TCGA-AJ-A5DW	Missense_Mutation	286	Exo Domain	chr12	133253184	133253184	G	C	D	D	D	POLE	Damaging	TCGA-AJ-A5DW-01_P286R	Annotated-Driver
TCGA-AJ-A5DW-01	Uterine Corpus Endometrial Carcinoma (TCGA, PanCancer Atlas)	Uterine Endometrioid Carcinoma	R793C	TCGA-AJ-A5DW	Missense_Mutation	793	Non-Exo Domain	chr12	133241979	133241979	G	A	D	D	P	POLE	Damaging	TCGA-AJ-A5DW-01_R793C	Without Annotated
TCGA-AK-3444-01	Kidney Renal Clear Cell Carcinoma (TCGA, PanCancer Atlas)	Renal Clear Cell Carcinoma	I1254Sfs*107	TCGA-AK-3444	Truncating	1254	Non-Exo Domain	chr12	133226298	133226298	T	0	.	.	.	POLE	Damaging	TCGA-AK-3444-01_I1254Sfs*107	Without Annotated
TCGA-AN-A046-01	Breast Invasive Carcinoma (TCGA, PanCancer Atlas)	Breast Invasive Ductal Carcinoma	P286R	TCGA-AN-A046	Missense_Mutation	286	Exo Domain	chr12	133253184	133253184	G	C	D	D	D	POLE	Damaging	TCGA-AN-A046-01_P286R	Annotated-Driver
TCGA-AN-A046-01	Breast Invasive Carcinoma (TCGA, PanCancer Atlas)	Breast Invasive Ductal Carcinoma	R1826W	TCGA-AN-A046	Missense_Mutation	1826	Non-Exo Domain	chr12	133215787	133215787	G	A	D	D	P	POLE	Damaging	TCGA-AN-A046-01_R1826W	Without Annotated
TCGA-AO-A0JE-01	Breast Invasive Carcinoma (TCGA, PanCancer Atlas)	Breast Invasive Ductal Carcinoma	P1205T	TCGA-AO-A0JE	Missense_Mutation	1205	Non-Exo Domain	chr12	133226445	133226445	G	T	T	B	B	POLE	Benign	TCGA-AO-A0JE-01_P1205T	Without Annotated
TCGA-AP-A051-01	Uterine Corpus Endometrial Carcinoma (TCGA, PanCancer Atlas)	Uterine Endometrioid Carcinoma	L424I	TCGA-AP-A051	Missense_Mutation	424	Exo Domain	chr12	133250250	133250250	G	T	D	D	D	POLE	Damaging	TCGA-AP-A051-01_L424I	Annotated-Driver
TCGA-AP-A054-01	Uterine Corpus Endometrial Carcinoma (TCGA, PanCancer Atlas)	Uterine Endometrioid Carcinoma	Y1889C	TCGA-AP-A054	Missense_Mutation	1889	Non-Exo Domain	chr12	133214612	133214612	T	C	D	D	D	POLE	Damaging	TCGA-AP-A054-01_Y1889C	Without Annotated
TCGA-AP-A056-01	Uterine Corpus Endometrial Carcinoma (TCGA, PanCancer Atlas)	Uterine Endometrioid Carcinoma	V411L	TCGA-AP-A056	Missense_Mutation	411	Exo Domain	chr12	133250289	133250289	C	A	D	D	D	POLE	Damaging	TCGA-AP-A056-01_V411L	Annotated-Driver
TCGA-AP-A056-01	Uterine Corpus Endometrial Carcinoma (TCGA, PanCancer Atlas)	Uterine Endometrioid Carcinoma	R1826W	TCGA-AP-A056	Missense_Mutation	1826	Non-Exo Domain	chr12	133215787	133215787	G	A	D	D	P	POLE	Damaging	TCGA-AP-A056-01_R1826W	Without Annotated
TCGA-AP-A056-01	Uterine Corpus Endometrial Carcinoma (TCGA, PanCancer Atlas)	Uterine Endometrioid Carcinoma	L1235I	TCGA-AP-A056	Missense_Mutation	1235	Non-Exo Domain	chr12	133226355	133226355	G	T	T	B	B	POLE	Benign	TCGA-AP-A056-01_L1235I	Without Annotated
TCGA-AP-A059-01	Uterine Corpus Endometrial Carcinoma (TCGA, PanCancer Atlas)	Uterine Endometrioid Carcinoma	S297F	TCGA-AP-A059	Missense_Mutation	297	Exo Domain	chr12	133253151	133253151	G	A	D	D	D	POLE	Damaging	TCGA-AP-A059-01_S297F	Annotated-Driver
TCGA-AP-A059-01	Uterine Corpus Endometrial Carcinoma (TCGA, PanCancer Atlas)	Uterine Endometrioid Carcinoma	L2112M	TCGA-AP-A059	Missense_Mutation	2112	Non-Exo Domain	chr12	133202900	133202900	G	T	D	D	D	POLE	Damaging	TCGA-AP-A059-01_L2112M	Without Annotated
TCGA-AP-A059-01	Uterine Corpus Endometrial Carcinoma (TCGA, PanCancer Atlas)	Uterine Endometrioid Carcinoma	L35M	TCGA-AP-A059	Missense_Mutation	35	Non-Exo Domain	chr12	133257825	133257825	G	T	T	P	P	POLE	Benign	TCGA-AP-A059-01_L35M	Without Annotated
TCGA-AP-A059-01	Uterine Corpus Endometrial Carcinoma (TCGA, PanCancer Atlas)	Uterine Endometrioid Carcinoma	A25T	TCGA-AP-A059	Missense_Mutation	25	Non-Exo Domain	chr12	133257855	133257855	C	T	T	B	B	POLE	Benign	TCGA-AP-A059-01_A25T	Without Annotated
TCGA-AP-A0LM-01	Uterine Corpus Endometrial Carcinoma (TCGA, PanCancer Atlas)	Uterine Endometrioid Carcinoma	V411L	TCGA-AP-A0LM	Missense_Mutation	411	Exo Domain	chr12	133250289	133250289	C	A	D	D	D	POLE	Damaging	TCGA-AP-A0LM-01_V411L	Annotated-Driver
TCGA-AP-A0LM-01	Uterine Corpus Endometrial Carcinoma (TCGA, PanCancer Atlas)	Uterine Endometrioid Carcinoma	Q214R	TCGA-AP-A0LM	Missense_Mutation	214	Non-Exo Domain	chr12	133254243	133254243	T	C	T	B	B	POLE	Benign	TCGA-AP-A0LM-01_Q214R	Without Annotated
TCGA-AP-A1DK-01	Uterine Corpus Endometrial Carcinoma (TCGA, PanCancer Atlas)	Uterine Endometrioid Carcinoma	Q1335*	TCGA-AP-A1DK	Truncating	1335	Non-Exo Domain	chr12	133225894	133225894	G	A	.	.	.	POLE	Damaging	TCGA-AP-A1DK-01_Q1335*	Without Annotated
TCGA-AP-A1DK-01	Uterine Corpus Endometrial Carcinoma (TCGA, PanCancer Atlas)	Uterine Endometrioid Carcinoma	T1228N	TCGA-AP-A1DK	Missense_Mutation	1228	Non-Exo Domain	chr12	133226375	133226375	G	T	T	B	B	POLE	Benign	TCGA-AP-A1DK-01_T1228N	Without Annotated
TCGA-AP-A1DM-01	Uterine Corpus Endometrial Carcinoma (TCGA, PanCancer Atlas)	Uterine Endometrioid Carcinoma	R1321K	TCGA-AP-A1DM	Missense_Mutation	1321	Non-Exo Domain	chr12	133225935	133225935	C	T	T	B	B	POLE	Benign	TCGA-AP-A1DM-01_R1321K	Without Annotated
TCGA-AP-A1DQ-01	Uterine Corpus Endometrial Carcinoma (TCGA, PanCancer Atlas)	Uterine Serous Carcinoma/Uterine Papillary Serous Carcinoma	A428T	TCGA-AP-A1DQ	Missense_Mutation	428	Exo Domain	chr12	133250238	133250238	C	T	T	B	B	POLE	Benign	TCGA-AP-A1DQ-01_A428T	Without Annotated
TCGA-AP-A1DV-01	Uterine Corpus Endometrial Carcinoma (TCGA, PanCancer Atlas)	Uterine Endometrioid Carcinoma	S297F	TCGA-AP-A1DV	Missense_Mutation	297	Exo Domain	chr12	133253151	133253151	G	A	D	D	D	POLE	Damaging	TCGA-AP-A1DV-01_S297F	Annotated-Driver
TCGA-AP-A1E0-01	Uterine Corpus Endometrial Carcinoma (TCGA, PanCancer Atlas)	Uterine Endometrioid Carcinoma	S459F	TCGA-AP-A1E0	Missense_Mutation	459	Exo Domain	chr12	133249847	133249847	G	A	D	D	D	POLE	Damaging	TCGA-AP-A1E0-01_S459F	Annotated-Driver
TCGA-AS-3778-01	Kidney Renal Clear Cell Carcinoma (TCGA, PanCancer Atlas)	Renal Clear Cell Carcinoma	I1487M	TCGA-AS-3778	Missense_Mutation	1487	Non-Exo Domain	chr12	133219900	133219900	G	C	D	B	B	POLE	Benign	TCGA-AS-3778-01_I1487M	Without Annotated
TCGA-AX-A05Z-01	Uterine Corpus Endometrial Carcinoma (TCGA, PanCancer Atlas)	Uterine Endometrioid Carcinoma	P286R	TCGA-AX-A05Z	Missense_Mutation	286	Exo Domain	chr12	133253184	133253184	G	C	D	D	D	POLE	Damaging	TCGA-AX-A05Z-01_P286R	Annotated-Driver
TCGA-AX-A05Z-01	Uterine Corpus Endometrial Carcinoma (TCGA, PanCancer Atlas)	Uterine Endometrioid Carcinoma	S1930*	TCGA-AX-A05Z	Truncating	1930	Non-Exo Domain	chr12	133212500	133212500	G	T	.	.	.	POLE	Damaging	TCGA-AX-A05Z-01_S1930*	Without Annotated
TCGA-AX-A05Z-01	Uterine Corpus Endometrial Carcinoma (TCGA, PanCancer Atlas)	Uterine Endometrioid Carcinoma	F1907L	TCGA-AX-A05Z	Missense_Mutation	1907	Non-Exo Domain	chr12	133212568	133212568	G	T	T	B	B	POLE	Benign	TCGA-AX-A05Z-01_F1907L	Without Annotated
TCGA-AX-A05Z-01	Uterine Corpus Endometrial Carcinoma (TCGA, PanCancer Atlas)	Uterine Endometrioid Carcinoma	A426V	TCGA-AX-A05Z	Missense_Mutation	426	Exo Domain	chr12	133250243	133250243	G	A	D	D	D	POLE	Damaging	TCGA-AX-A05Z-01_A426V	Without Annotated
TCGA-AX-A06F-01	Uterine Corpus Endometrial Carcinoma (TCGA, PanCancer Atlas)	Uterine Endometrioid Carcinoma	T2202M	TCGA-AX-A06F	Missense_Mutation	2202	Non-Exo Domain	chr12	133202283	133202283	G	A	T	B	B	POLE	Benign	TCGA-AX-A06F-01_T2202M	Without Annotated
TCGA-AX-A06F-01	Uterine Corpus Endometrial Carcinoma (TCGA, PanCancer Atlas)	Uterine Endometrioid Carcinoma	P436R	TCGA-AX-A06F	Missense_Mutation	436	Exo Domain	chr12	133250213	133250213	G	C	D	D	D	POLE	Damaging	TCGA-AX-A06F-01_P436R	Annotated-Driver
TCGA-AX-A06F-01	Uterine Corpus Endometrial Carcinoma (TCGA, PanCancer Atlas)	Uterine Endometrioid Carcinoma	R1233*	TCGA-AX-A06F	Truncating	1233	Non-Exo Domain	chr12	133226361	133226361	G	A	.	.	.	POLE	Damaging	TCGA-AX-A06F-01_R1233*	Without Annotated
TCGA-AX-A0J0-01	Uterine Corpus Endometrial Carcinoma (TCGA, PanCancer Atlas)	Uterine Endometrioid Carcinoma	P286R	TCGA-AX-A0J0	Missense_Mutation	286	Exo Domain	chr12	133253184	133253184	G	C	D	D	D	POLE	Damaging	TCGA-AX-A0J0-01_P286R	Annotated-Driver
TCGA-AX-A0J1-01	Uterine Corpus Endometrial Carcinoma (TCGA, PanCancer Atlas)	Uterine Endometrioid Carcinoma	A465V	TCGA-AX-A0J1	Missense_Mutation	465	Exo Domain	chr12	133249829	133249829	G	A	D	D	D	POLE	Damaging	TCGA-AX-A0J1-01_A465V	Without Annotated
TCGA-AX-A1C9-01	Uterine Corpus Endometrial Carcinoma (TCGA, PanCancer Atlas)	Uterine Endometrioid Carcinoma	F699Vfs*11	TCGA-AX-A1C9	Truncating	699	Non-Exo Domain	chr12	133245023	133245023	0	G	.	.	.	POLE	Damaging	TCGA-AX-A1C9-01_F699Vfs*11	Without Annotated
TCGA-AX-A1C9-01	Uterine Corpus Endometrial Carcinoma (TCGA, PanCancer Atlas)	Uterine Endometrioid Carcinoma	A781S	TCGA-AX-A1C9	Missense_Mutation	781	Non-Exo Domain	chr12	133242015	133242015	C	A	T	B	B	POLE	Benign	TCGA-AX-A1C9-01_A781S	Without Annotated
TCGA-AX-A1CE-01	Uterine Corpus Endometrial Carcinoma (TCGA, PanCancer Atlas)	Uterine Endometrioid Carcinoma	R742H	TCGA-AX-A1CE	Missense_Mutation	742	Non-Exo Domain	chr12	133244183	133244183	C	T	D	D	D	POLE	Damaging	TCGA-AX-A1CE-01_R742H	Without Annotated
TCGA-AX-A1CE-01	Uterine Corpus Endometrial Carcinoma (TCGA, PanCancer Atlas)	Uterine Endometrioid Carcinoma	E978G	TCGA-AX-A1CE	Missense_Mutation	978	Non-Exo Domain	chr12	133237682	133237682	T	C	D	D	D	POLE	Damaging	TCGA-AX-A1CE-01_E978G	Annotated-Driver
TCGA-AX-A1CE-01	Uterine Corpus Endometrial Carcinoma (TCGA, PanCancer Atlas)	Uterine Endometrioid Carcinoma	P916L	TCGA-AX-A1CE	Missense_Mutation	916	Non-Exo Domain	chr12	133238230	133238230	G	A	D	P	B	POLE	Damaging	TCGA-AX-A1CE-01_P916L	Without Annotated
TCGA-AX-A1CF-01	Uterine Corpus Endometrial Carcinoma (TCGA, PanCancer Atlas)	Uterine Endometrioid Carcinoma	W1824C	TCGA-AX-A1CF	Missense_Mutation	1824	Non-Exo Domain	chr12	133215791	133215791	C	A	D	D	D	POLE	Damaging	TCGA-AX-A1CF-01_W1824C	Without Annotated
TCGA-AX-A2HA-01	Uterine Corpus Endometrial Carcinoma (TCGA, PanCancer Atlas)	Uterine Endometrioid Carcinoma	C402R	TCGA-AX-A2HA	Missense_Mutation	402	Exo Domain	chr12	133252006	133252006	A	G	D	P	B	POLE	Damaging	TCGA-AX-A2HA-01_C402R	Without Annotated
TCGA-AX-A2HC-01	Uterine Corpus Endometrial Carcinoma (TCGA, PanCancer Atlas)	Uterine Endometrioid Carcinoma	A426V	TCGA-AX-A2HC	Missense_Mutation	426	Exo Domain	chr12	133250243	133250243	G	A	D	D	D	POLE	Damaging	TCGA-AX-A2HC-01_A426V	Without Annotated
TCGA-AX-A2HC-01	Uterine Corpus Endometrial Carcinoma (TCGA, PanCancer Atlas)	Uterine Endometrioid Carcinoma	M295R	TCGA-AX-A2HC	Missense_Mutation	295	Exo Domain	chr12	133253157	133253157	A	C	D	D	D	POLE	Damaging	TCGA-AX-A2HC-01_M295R	Without Annotated
TCGA-AX-A2HD-01	Uterine Corpus Endometrial Carcinoma (TCGA, PanCancer Atlas)	Uterine Endometrioid Carcinoma	R1626C	TCGA-AX-A2HD	Missense_Mutation	1626	Non-Exo Domain	chr12	133219168	133219168	G	A	D	D	D	POLE	Damaging	TCGA-AX-A2HD-01_R1626C	Without Annotated
TCGA-AX-A2HD-01	Uterine Corpus Endometrial Carcinoma (TCGA, PanCancer Atlas)	Uterine Endometrioid Carcinoma	R1631C	TCGA-AX-A2HD	Missense_Mutation	1631	Non-Exo Domain	chr12	133219153	133219153	G	A	T	D	P	POLE	Benign	TCGA-AX-A2HD-01_R1631C	Without Annotated
TCGA-AX-A2HD-01	Uterine Corpus Endometrial Carcinoma (TCGA, PanCancer Atlas)	Uterine Endometrioid Carcinoma	X2046_splice	TCGA-AX-A2HD	Truncating	2046	Non-Exo Domain	chr12	133209249	133209249	C	T	.	.	.	POLE	Damaging	TCGA-AX-A2HD-01_X2046_splice	Without Annotated
TCGA-AX-A2HD-01	Uterine Corpus Endometrial Carcinoma (TCGA, PanCancer Atlas)	Uterine Endometrioid Carcinoma	S461L	TCGA-AX-A2HD	Missense_Mutation	461	Exo Domain	chr12	133249841	133249841	G	A	D	D	D	POLE	Damaging	TCGA-AX-A2HD-01_S461L	Without Annotated
TCGA-AZ-4315-01	Colorectal Adenocarcinoma (TCGA, PanCancer Atlas)	Colon Adenocarcinoma	V411L	TCGA-AZ-4315	Missense_Mutation	411	Exo Domain	chr12	133250289	133250289	C	A	D	D	D	POLE	Damaging	TCGA-AZ-4315-01_V411L	Annotated-Driver
TCGA-AZ-4315-01	Colorectal Adenocarcinoma (TCGA, PanCancer Atlas)	Colon Adenocarcinoma	R1826W	TCGA-AZ-4315	Missense_Mutation	1826	Non-Exo Domain	chr12	133215787	133215787	G	A	D	D	P	POLE	Damaging	TCGA-AZ-4315-01_R1826W	Without Annotated
TCGA-AZ-4315-01	Colorectal Adenocarcinoma (TCGA, PanCancer Atlas)	Colon Adenocarcinoma	R1556W	TCGA-AZ-4315	Missense_Mutation	1556	Non-Exo Domain	chr12	133219468	133219468	G	A	T	D	P	POLE	Benign	TCGA-AZ-4315-01_R1556W	Without Annotated
TCGA-AZ-4615-01	Colorectal Adenocarcinoma (TCGA, PanCancer Atlas)	Colon Adenocarcinoma	K325Sfs*19	TCGA-AZ-4615	Truncating	325	Exo Domain	chr12	133252728	133252728	G	0	.	.	.	POLE	Damaging	TCGA-AZ-4615-01_K325Sfs*19	Without Annotated
TCGA-AZ-6598-01	Colorectal Adenocarcinoma (TCGA, PanCancer Atlas)	Colon Adenocarcinoma	X1517_splice	TCGA-AZ-6598	Truncating	1517	Non-Exo Domain	chr12	133219807	133219808	CA	-	.	.	.	POLE	Damaging	TCGA-AZ-6598-01_X1517_splice	Without Annotated
TCGA-AZ-6598-01	Colorectal Adenocarcinoma (TCGA, PanCancer Atlas)	Colon Adenocarcinoma	T1052M	TCGA-AZ-6598	Missense_Mutation	1052	Non-Exo Domain	chr12	133236001	133236001	G	A	D	D	D	POLE	Damaging	TCGA-AZ-6598-01_T1052M	Without Annotated
TCGA-B5-A0JY-01	Uterine Corpus Endometrial Carcinoma (TCGA, PanCancer Atlas)	Uterine Endometrioid Carcinoma	P286R	TCGA-B5-A0JY	Missense_Mutation	286	Exo Domain	chr12	133253184	133253184	G	C	D	D	D	POLE	Damaging	TCGA-B5-A0JY-01_P286R	Annotated-Driver
TCGA-B5-A0JY-01	Uterine Corpus Endometrial Carcinoma (TCGA, PanCancer Atlas)	Uterine Endometrioid Carcinoma	F815L	TCGA-B5-A0JY	Missense_Mutation	815	Non-Exo Domain	chr12	133241911	133241911	G	T	D	D	D	POLE	Damaging	TCGA-B5-A0JY-01_F815L	Without Annotated
TCGA-B5-A11E-01	Uterine Corpus Endometrial Carcinoma (TCGA, PanCancer Atlas)	Uterine Endometrioid Carcinoma	V411L	TCGA-B5-A11E	Missense_Mutation	411	Exo Domain	chr12	133250289	133250289	C	A	D	D	D	POLE	Damaging	TCGA-B5-A11E-01_V411L	Annotated-Driver
TCGA-B5-A11E-01	Uterine Corpus Endometrial Carcinoma (TCGA, PanCancer Atlas)	Uterine Endometrioid Carcinoma	R1879C	TCGA-B5-A11E	Missense_Mutation	1879	Non-Exo Domain	chr12	133214643	133214643	G	A	D	D	P	POLE	Damaging	TCGA-B5-A11E-01_R1879C	Without Annotated
TCGA-B5-A11E-01	Uterine Corpus Endometrial Carcinoma (TCGA, PanCancer Atlas)	Uterine Endometrioid Carcinoma	R1364C	TCGA-B5-A11E	Missense_Mutation	1364	Non-Exo Domain	chr12	133225574	133225574	G	A	D	D	D	POLE	Damaging	TCGA-B5-A11E-01_R1364C	Without Annotated
TCGA-B5-A11H-01	Uterine Corpus Endometrial Carcinoma (TCGA, PanCancer Atlas)	Uterine Endometrioid Carcinoma	F699Vfs*11	TCGA-B5-A11H	Truncating	699	Non-Exo Domain	chr12	133245023	133245023	0	G	.	.	.	POLE	Damaging	TCGA-B5-A11H-01_F699Vfs*11	Without Annotated
TCGA-B5-A11H-01	Uterine Corpus Endometrial Carcinoma (TCGA, PanCancer Atlas)	Uterine Endometrioid Carcinoma	Q453R	TCGA-B5-A11H	Missense_Mutation	453	Exo Domain	chr12	133250162	133250162	T	C	T	B	B	POLE	Benign	TCGA-B5-A11H-01_Q453R	Without Annotated
TCGA-B5-A11N-01	Uterine Corpus Endometrial Carcinoma (TCGA, PanCancer Atlas)	Uterine Endometrioid Carcinoma	P286R	TCGA-B5-A11N	Missense_Mutation	286	Exo Domain	chr12	133253184	133253184	G	C	D	D	D	POLE	Damaging	TCGA-B5-A11N-01_P286R	Annotated-Driver
TCGA-B5-A11Y-01	Uterine Corpus Endometrial Carcinoma (TCGA, PanCancer Atlas)	Uterine Endometrioid Carcinoma	P102L	TCGA-B5-A11Y	Missense_Mutation	102	Non-Exo Domain	chr12	133256789	133256789	G	A	D	D	D	POLE	Damaging	TCGA-B5-A11Y-01_P102L	Without Annotated
TCGA-B5-A11Y-01	Uterine Corpus Endometrial Carcinoma (TCGA, PanCancer Atlas)	Uterine Endometrioid Carcinoma	R34C	TCGA-B5-A11Y	Missense_Mutation	34	Non-Exo Domain	chr12	133257828	133257828	G	A	D	D	D	POLE	Damaging	TCGA-B5-A11Y-01_R34C	Without Annotated
TCGA-B5-A1MR-01	Uterine Corpus Endometrial Carcinoma (TCGA, PanCancer Atlas)	Uterine Endometrioid Carcinoma	R705W	TCGA-B5-A1MR	Missense_Mutation	705	Non-Exo Domain	chr12	133245002	133245002	G	A	D	D	D	POLE	Damaging	TCGA-B5-A1MR-01_R705W	Without Annotated
TCGA-B5-A1MX-01	Uterine Corpus Endometrial Carcinoma (TCGA, PanCancer Atlas)	Uterine Endometrioid Carcinoma	V1227D	TCGA-B5-A1MX	Missense_Mutation	1227	Non-Exo Domain	chr12	133226378	133226378	A	T	D	B	B	POLE	Benign	TCGA-B5-A1MX-01_V1227D	Without Annotated
TCGA-B5-A1MX-01	Uterine Corpus Endometrial Carcinoma (TCGA, PanCancer Atlas)	Uterine Endometrioid Carcinoma	F985L	TCGA-B5-A1MX	Missense_Mutation	985	Non-Exo Domain	chr12	133237662	133237662	A	G	D	P	P	POLE	Damaging	TCGA-B5-A1MX-01_F985L	Without Annotated
TCGA-B5-A3FA-01	Uterine Corpus Endometrial Carcinoma (TCGA, PanCancer Atlas)	Uterine Endometrioid Carcinoma	V411L	TCGA-B5-A3FA	Missense_Mutation	411	Exo Domain	chr12	133250289	133250289	C	A	D	D	D	POLE	Damaging	TCGA-B5-A3FA-01_V411L	Annotated-Driver
TCGA-B5-A3FC-01	Uterine Corpus Endometrial Carcinoma (TCGA, PanCancer Atlas)	Uterine Endometrioid Carcinoma	L424I	TCGA-B5-A3FC	Missense_Mutation	424	Exo Domain	chr12	133250250	133250250	G	T	D	D	D	POLE	Damaging	TCGA-B5-A3FC-01_L424I	Annotated-Driver
TCGA-B5-A3FC-01	Uterine Corpus Endometrial Carcinoma (TCGA, PanCancer Atlas)	Uterine Endometrioid Carcinoma	R2127*	TCGA-B5-A3FC	Truncating	2127	Non-Exo Domain	chr12	133202855	133202855	G	A	.	.	.	POLE	Damaging	TCGA-B5-A3FC-01_R2127*	Without Annotated
TCGA-B5-A3FC-01	Uterine Corpus Endometrial Carcinoma (TCGA, PanCancer Atlas)	Uterine Endometrioid Carcinoma	P916L	TCGA-B5-A3FC	Missense_Mutation	916	Non-Exo Domain	chr12	133238230	133238230	G	A	D	P	B	POLE	Damaging	TCGA-B5-A3FC-01_P916L	Without Annotated
TCGA-B5-A3FC-01	Uterine Corpus Endometrial Carcinoma (TCGA, PanCancer Atlas)	Uterine Endometrioid Carcinoma	V1799A	TCGA-B5-A3FC	Missense_Mutation	1799	Non-Exo Domain	chr12	133215867	133215867	A	G	T	D	P	POLE	Benign	TCGA-B5-A3FC-01_V1799A	Without Annotated
TCGA-B5-A5OC-01	Uterine Corpus Endometrial Carcinoma (TCGA, PanCancer Atlas)	Uterine Endometrioid Carcinoma	V2025M	TCGA-B5-A5OC	Missense_Mutation	2025	Non-Exo Domain	chr12	133209313	133209313	C	T	D	P	B	POLE	Damaging	TCGA-B5-A5OC-01_V2025M	Without Annotated
TCGA-B8-A7U6-01	Kidney Renal Clear Cell Carcinoma (TCGA, PanCancer Atlas)	Renal Clear Cell Carcinoma	Q1120P	TCGA-B8-A7U6	Missense_Mutation	1120	Non-Exo Domain	chr12	133234473	133234473	T	G	T	B	B	POLE	Benign	TCGA-B8-A7U6-01_Q1120P	Without Annotated
TCGA-BG-A0LX-01	Uterine Corpus Endometrial Carcinoma (TCGA, PanCancer Atlas)	Uterine Endometrioid Carcinoma	E1698D	TCGA-BG-A0LX	Missense_Mutation	1698	Non-Exo Domain	chr12	133218842	133218842	C	A	D	D	D	POLE	Damaging	TCGA-BG-A0LX-01_E1698D	Without Annotated
TCGA-BG-A0VX-01	Uterine Corpus Endometrial Carcinoma (TCGA, PanCancer Atlas)	Uterine Endometrioid Carcinoma	L424V	TCGA-BG-A0VX	Missense_Mutation	424	Exo Domain	chr12	133250250	133250250	G	C	D	D	D	POLE	Damaging	TCGA-BG-A0VX-01_L424V	Without Annotated
TCGA-BG-A18A-01	Uterine Corpus Endometrial Carcinoma (TCGA, PanCancer Atlas)	Uterine Endometrioid Carcinoma	R976S	TCGA-BG-A18A	Missense_Mutation	976	Non-Exo Domain	chr12	133237689	133237689	G	T	D	D	D	POLE	Damaging	TCGA-BG-A18A-01_R976S	Without Annotated
TCGA-BG-A222-01	Uterine Corpus Endometrial Carcinoma (TCGA, PanCancer Atlas)	Uterine Endometrioid Carcinoma	R114*	TCGA-BG-A222	Truncating	114	Non-Exo Domain	chr12	133256623	133256623	G	A	.	.	.	POLE	Damaging	TCGA-BG-A222-01_R114*	Without Annotated
TCGA-BG-A222-01	Uterine Corpus Endometrial Carcinoma (TCGA, PanCancer Atlas)	Uterine Endometrioid Carcinoma	R266*	TCGA-BG-A222	Truncating	266	Non-Exo Domain	chr12	133253954	133253954	G	A	.	.	.	POLE	Damaging	TCGA-BG-A222-01_R266*	Without Annotated
TCGA-BG-A2L7-01	Uterine Corpus Endometrial Carcinoma (TCGA, PanCancer Atlas)	Uterine Endometrioid Carcinoma	V2025*	TCGA-BG-A2L7	Truncating	2025	Non-Exo Domain	chr12	133209314	133209314	G	0	.	.	.	POLE	Damaging	TCGA-BG-A2L7-01_V2025*	Without Annotated
TCGA-BG-A2L7-01	Uterine Corpus Endometrial Carcinoma (TCGA, PanCancer Atlas)	Uterine Endometrioid Carcinoma	Q352H	TCGA-BG-A2L7	Missense_Mutation	352	Exo Domain	chr12	133252371	133252371	C	A	T	B	B	POLE	Benign	TCGA-BG-A2L7-01_Q352H	Without Annotated
TCGA-BH-A0DG-01	Breast Invasive Carcinoma (TCGA, PanCancer Atlas)	Breast Invasive Ductal Carcinoma	D529Y	TCGA-BH-A0DG	Missense_Mutation	529	Non-Exo Domain	chr12	133249314	133249314	C	A	T	B	B	POLE	Benign	TCGA-BH-A0DG-01_D529Y	Without Annotated
TCGA-BH-A0DL-01	Breast Invasive Carcinoma (TCGA, PanCancer Atlas)	Breast Invasive Carcinoma (NOS)	T279N	TCGA-BH-A0DL	Missense_Mutation	279	Exo Domain	chr12	133253205	133253205	G	T	D	D	D	POLE	Damaging	TCGA-BH-A0DL-01_T279N	Without Annotated
TCGA-BH-A0E2-01	Breast Invasive Carcinoma (TCGA, PanCancer Atlas)	Breast Invasive Ductal Carcinoma	R573W	TCGA-BH-A0E2	Missense_Mutation	573	Non-Exo Domain	chr12	133248878	133248878	G	A	D	D	P	POLE	Damaging	TCGA-BH-A0E2-01_R573W	Without Annotated
TCGA-BK-A6W3-01	Uterine Corpus Endometrial Carcinoma (TCGA, PanCancer Atlas)	Uterine Endometrioid Carcinoma	P286R	TCGA-BK-A6W3	Missense_Mutation	286	Exo Domain	chr12	133253184	133253184	G	C	D	D	D	POLE	Damaging	TCGA-BK-A6W3-01_P286R	Annotated-Driver
TCGA-BR-4361-01	Stomach Adenocarcinoma (TCGA, PanCancer Atlas)	Stomach Adenocarcinoma	K1550Nfs*12	TCGA-BR-4361	Truncating	1550	Non-Exo Domain	chr12	133219487	133219487	G	0	.	.	.	POLE	Damaging	TCGA-BR-4361-01_K1550Nfs*12	Without Annotated
TCGA-BR-4362-01	Stomach Adenocarcinoma (TCGA, PanCancer Atlas)	Stomach Adenocarcinoma	D225N	TCGA-BR-4362	Missense_Mutation	225	Non-Exo Domain	chr12	133254211	133254211	C	T	D	D	D	POLE	Damaging	TCGA-BR-4362-01_D225N	Without Annotated
TCGA-BR-6452-01	Stomach Adenocarcinoma (TCGA, PanCancer Atlas)	Stomach Adenocarcinoma	Y1889C	TCGA-BR-6452	Missense_Mutation	1889	Non-Exo Domain	chr12	133214612	133214612	T	C	D	D	D	POLE	Damaging	TCGA-BR-6452-01_Y1889C	Without Annotated
TCGA-BR-6452-01	Stomach Adenocarcinoma (TCGA, PanCancer Atlas)	Stomach Adenocarcinoma	R1111Q	TCGA-BR-6452	Missense_Mutation	1111	Non-Exo Domain	chr12	133234500	133234500	C	T	T	D	P	POLE	Benign	TCGA-BR-6452-01_R1111Q	Without Annotated
TCGA-BR-6452-01	Stomach Adenocarcinoma (TCGA, PanCancer Atlas)	Stomach Adenocarcinoma	S681R	TCGA-BR-6452	Missense_Mutation	681	Non-Exo Domain	chr12	133245074	133245074	T	G	D	P	B	POLE	Damaging	TCGA-BR-6452-01_S681R	Without Annotated
TCGA-BR-6452-01	Stomach Adenocarcinoma (TCGA, PanCancer Atlas)	Stomach Adenocarcinoma	V474I	TCGA-BR-6452	Missense_Mutation	474	Non-Exo Domain	chr12	133249803	133249803	C	T	T	D	D	POLE	Benign	TCGA-BR-6452-01_V474I	Without Annotated
TCGA-BR-8059-01	Stomach Adenocarcinoma (TCGA, PanCancer Atlas)	Intestinal Type Stomach Adenocarcinoma	D1948Y	TCGA-BR-8059	Missense_Mutation	1948	Non-Exo Domain	chr12	133210934	133210934	C	A	T	B	B	POLE	Benign	TCGA-BR-8059-01_D1948Y	Without Annotated
TCGA-BR-8059-01	Stomach Adenocarcinoma (TCGA, PanCancer Atlas)	Intestinal Type Stomach Adenocarcinoma	R1519H	TCGA-BR-8059	Missense_Mutation	1519	Non-Exo Domain	chr12	133219578	133219578	C	T	D	D	D	POLE	Damaging	TCGA-BR-8059-01_R1519H	Without Annotated
TCGA-BR-8081-01	Stomach Adenocarcinoma (TCGA, PanCancer Atlas)	Stomach Adenocarcinoma	K1847del	TCGA-BR-8081	In_Frame	1847	Non-Exo Domain	chr12	133215722	133215724	CTT	-	.	.	.	POLE	Damaging	TCGA-BR-8081-01_K1847del	Without Annotated
TCGA-BR-8361-01	Stomach Adenocarcinoma (TCGA, PanCancer Atlas)	Stomach Adenocarcinoma	W243Lfs*20	TCGA-BR-8361	Truncating	243	Non-Exo Domain	chr12	133254022	133254022	0	A	D	D	D	POLE	Damaging	TCGA-BR-8361-01_W243Lfs*20	Without Annotated
TCGA-BR-8680-01	Stomach Adenocarcinoma (TCGA, PanCancer Atlas)	Tubular Stomach Adenocarcinoma	V411L	TCGA-BR-8680	Missense_Mutation	411	Exo Domain	chr12	133250289	133250289	C	A	D	D	D	POLE	Damaging	TCGA-BR-8680-01_V411L	Annotated-Driver
TCGA-BR-8680-01	Stomach Adenocarcinoma (TCGA, PanCancer Atlas)	Tubular Stomach Adenocarcinoma	Y2003C	TCGA-BR-8680	Missense_Mutation	2003	Non-Exo Domain	chr12	133209378	133209378	T	C	D	D	D	POLE	Damaging	TCGA-BR-8680-01_Y2003C	Without Annotated
TCGA-BS-A0TC-01	Uterine Corpus Endometrial Carcinoma (TCGA, PanCancer Atlas)	Uterine Endometrioid Carcinoma	M444K	TCGA-BS-A0TC	Missense_Mutation	444	Exo Domain	chr12	133250189	133250189	A	T	D	D	D	POLE	Damaging	TCGA-BS-A0TC-01_M444K	Annotated-Driver
TCGA-BS-A0UF-01	Uterine Corpus Endometrial Carcinoma (TCGA, PanCancer Atlas)	Uterine Endometrioid Carcinoma	P286R	TCGA-BS-A0UF	Missense_Mutation	286	Exo Domain	chr12	133253184	133253184	G	C	D	D	D	POLE	Damaging	TCGA-BS-A0UF-01_P286R	Annotated-Driver
TCGA-BS-A0UF-01	Uterine Corpus Endometrial Carcinoma (TCGA, PanCancer Atlas)	Uterine Endometrioid Carcinoma	C2109R	TCGA-BS-A0UF	Missense_Mutation	2109	Non-Exo Domain	chr12	133208906	133208906	A	G	D	D	D	POLE	Damaging	TCGA-BS-A0UF-01_C2109R	Without Annotated
TCGA-BS-A0UM-01	Uterine Corpus Endometrial Carcinoma (TCGA, PanCancer Atlas)	Uterine Endometrioid Carcinoma	A566T	TCGA-BS-A0UM	Missense_Mutation	566	Non-Exo Domain	chr12	133248899	133248899	C	T	T	D	D	POLE	Benign	TCGA-BS-A0UM-01_A566T	Without Annotated
TCGA-BS-A0UV-01	Uterine Corpus Endometrial Carcinoma (TCGA, PanCancer Atlas)	Uterine Endometrioid Carcinoma	P286R	TCGA-BS-A0UV	Missense_Mutation	286	Exo Domain	chr12	133253184	133253184	G	C	D	D	D	POLE	Damaging	TCGA-BS-A0UV-01_P286R	Annotated-Driver
TCGA-BS-A0UV-01	Uterine Corpus Endometrial Carcinoma (TCGA, PanCancer Atlas)	Uterine Endometrioid Carcinoma	L1561P	TCGA-BS-A0UV	Missense_Mutation	1561	Non-Exo Domain	chr12	133219452	133219452	A	G	T	B	B	POLE	Benign	TCGA-BS-A0UV-01_L1561P	Without Annotated
TCGA-BS-A0UV-01	Uterine Corpus Endometrial Carcinoma (TCGA, PanCancer Atlas)	Uterine Endometrioid Carcinoma	S1380L	TCGA-BS-A0UV	Missense_Mutation	1380	Non-Exo Domain	chr12	133225525	133225525	G	A	T	B	B	POLE	Benign	TCGA-BS-A0UV-01_S1380L	Without Annotated
TCGA-C5-A7UE-01	Cervical Squamous Cell Carcinoma (TCGA, PanCancer Atlas)	Cervical Squamous Cell Carcinoma	X96_splice	TCGA-C5-A7UE	Truncating	96	Non-Exo Domain	chr12	133256810	133256810	T	A	.	.	.	POLE	Damaging	TCGA-C5-A7UE-01_X96_splice	Without Annotated
TCGA-C5-A8XH-01	Cervical Squamous Cell Carcinoma (TCGA, PanCancer Atlas)	Cervical Squamous Cell Carcinoma	G833D	TCGA-C5-A8XH	Missense_Mutation	833	Non-Exo Domain	chr12	133241019	133241019	C	T	D	D	D	POLE	Damaging	TCGA-C5-A8XH-01_G833D	Without Annotated
TCGA-CA-6717-01	Colorectal Adenocarcinoma (TCGA, PanCancer Atlas)	Mucinous Adenocarcinoma of the Colon and Rectum	L1235I	TCGA-CA-6717	Missense_Mutation	1235	Non-Exo Domain	chr12	133226355	133226355	G	T	T	B	B	POLE	Benign	TCGA-CA-6717-01_L1235I	Without Annotated
TCGA-CA-6717-01	Colorectal Adenocarcinoma (TCGA, PanCancer Atlas)	Mucinous Adenocarcinoma of the Colon and Rectum	R1371*	TCGA-CA-6717	Truncating	1371	Non-Exo Domain	chr12	133225553	133225553	G	A	.	.	.	POLE	Damaging	TCGA-CA-6717-01_R1371*	Without Annotated
TCGA-CA-6718-01	Colorectal Adenocarcinoma (TCGA, PanCancer Atlas)	Colon Adenocarcinoma	P286R	TCGA-CA-6718	Missense_Mutation	286	Exo Domain	chr12	133253184	133253184	G	C	D	D	D	POLE	Damaging	TCGA-CA-6718-01_P286R	Annotated-Driver
TCGA-CD-A4MJ-01	Stomach Adenocarcinoma (TCGA, PanCancer Atlas)	Stomach Adenocarcinoma	R847W	TCGA-CD-A4MJ	Missense_Mutation	847	Non-Exo Domain	chr12	133240978	133240978	G	A	D	D	D	POLE	Damaging	TCGA-CD-A4MJ-01_R847W	Without Annotated
TCGA-CF-A9FM-01	Bladder Urothelial Carcinoma (TCGA, PanCancer Atlas)	Bladder Urothelial Carcinoma	R1691H	TCGA-CF-A9FM	Missense_Mutation	1691	Non-Exo Domain	chr12	133218864	133218864	C	T	D	D	D	POLE	Damaging	TCGA-CF-A9FM-01_R1691H	Without Annotated
TCGA-CG-4306-01	Stomach Adenocarcinoma (TCGA, PanCancer Atlas)	Stomach Adenocarcinoma	T69=	TCGA-CG-4306	Truncating	69	Non-Exo Domain	chr12	133257271	133257271	G	A	.	.	.	POLE	Damaging	TCGA-CG-4306-01_T69=	Without Annotated
TCGA-CG-4442-01	Stomach Adenocarcinoma (TCGA, PanCancer Atlas)	Intestinal Type Stomach Adenocarcinoma	X2250_splice	TCGA-CG-4442	Truncating	2250	Non-Exo Domain	chr12	133201398	133201398	T	G	.	.	.	POLE	Damaging	TCGA-CG-4442-01_X2250_splice	Without Annotated
TCGA-CG-5721-01	Stomach Adenocarcinoma (TCGA, PanCancer Atlas)	Intestinal Type Stomach Adenocarcinoma	R793C	TCGA-CG-5721	Missense_Mutation	793	Non-Exo Domain	chr12	133241979	133241979	G	A	D	D	P	POLE	Damaging	TCGA-CG-5721-01_R793C	Without Annotated
TCGA-CG-5721-01	Stomach Adenocarcinoma (TCGA, PanCancer Atlas)	Intestinal Type Stomach Adenocarcinoma	R665W	TCGA-CG-5721	Missense_Mutation	665	Non-Exo Domain	chr12	133245254	133245254	G	A	D	D	D	POLE	Damaging	TCGA-CG-5721-01_R665W	Without Annotated
TCGA-CG-5721-01	Stomach Adenocarcinoma (TCGA, PanCancer Atlas)	Intestinal Type Stomach Adenocarcinoma	X111_splice	TCGA-CG-5721	Truncating	111	Non-Exo Domain	chr12	133256634	133256634	T	C	.	.	.	POLE	Damaging	TCGA-CG-5721-01_X111_splice	Without Annotated
TCGA-CG-5726-01	Stomach Adenocarcinoma (TCGA, PanCancer Atlas)	Intestinal Type Stomach Adenocarcinoma	A1967V	TCGA-CG-5726	Missense_Mutation	1967	Non-Exo Domain	chr12	133210876	133210876	G	A	T	B	B	POLE	Benign	TCGA-CG-5726-01_A1967V	Without Annotated
TCGA-CG-5728-01	Stomach Adenocarcinoma (TCGA, PanCancer Atlas)	Intestinal Type Stomach Adenocarcinoma	A186V	TCGA-CG-5728	Missense_Mutation	186	Non-Exo Domain	chr12	133256104	133256104	G	A	T	B	B	POLE	Benign	TCGA-CG-5728-01_A186V	Without Annotated
TCGA-CJ-4918-01	Kidney Renal Clear Cell Carcinoma (TCGA, PanCancer Atlas)	Renal Clear Cell Carcinoma	L1137M	TCGA-CJ-4918	Missense_Mutation	1137	Non-Exo Domain	chr12	133233985	133233985	G	T	D	D	D	POLE	Damaging	TCGA-CJ-4918-01_L1137M	Without Annotated
TCGA-CK-4951-01	Colorectal Adenocarcinoma (TCGA, PanCancer Atlas)	Mucinous Adenocarcinoma of the Colon and Rectum	E2137K	TCGA-CK-4951	Missense_Mutation	2137	Non-Exo Domain	chr12	133202825	133202825	C	T	D	D	D	POLE	Damaging	TCGA-CK-4951-01_E2137K	Without Annotated
TCGA-CM-5861-01	Colorectal Adenocarcinoma (TCGA, PanCancer Atlas)	Colon Adenocarcinoma	V2152M	TCGA-CM-5861	Missense_Mutation	2152	Non-Exo Domain	chr12	133202780	133202780	C	T	D	D	P	POLE	Damaging	TCGA-CM-5861-01_V2152M	Without Annotated
TCGA-CM-6162-01	Colorectal Adenocarcinoma (TCGA, PanCancer Atlas)	Mucinous Adenocarcinoma of the Colon and Rectum	D2166N	TCGA-CM-6162	Missense_Mutation	2166	Non-Exo Domain	chr12	133202738	133202738	C	T	D	D	D	POLE	Damaging	TCGA-CM-6162-01_D2166N	Without Annotated
TCGA-CM-6678-01	Colorectal Adenocarcinoma (TCGA, PanCancer Atlas)	Colon Adenocarcinoma	G628R	TCGA-CM-6678	Missense_Mutation	628	Non-Exo Domain	chr12	133245438	133245438	C	T	D	D	D	POLE	Damaging	TCGA-CM-6678-01_G628R	Without Annotated
TCGA-CN-5360-01	Head and Neck Squamous Cell Carcinoma (TCGA, PanCancer Atlas)	Head and Neck Squamous Cell Carcinoma	X823_splice	TCGA-CN-5360	Truncating	823	Non-Exo Domain	chr12	133241050	133241050	T	A	.	.	.	POLE	Damaging	TCGA-CN-5360-01_X823_splice	Without Annotated
TCGA-CN-6018-01	Head and Neck Squamous Cell Carcinoma (TCGA, PanCancer Atlas)	Head and Neck Squamous Cell Carcinoma	E2137K	TCGA-CN-6018	Missense_Mutation	2137	Non-Exo Domain	chr12	133202825	133202825	C	T	D	D	D	POLE	Damaging	TCGA-CN-6018-01_E2137K	Without Annotated
TCGA-CN-A63U-01	Head and Neck Squamous Cell Carcinoma (TCGA, PanCancer Atlas)	Head and Neck Squamous Cell Carcinoma	G388V	TCGA-CN-A63U	Missense_Mutation	388	Exo Domain	chr12	133252047	133252047	C	A	D	D	D	POLE	Damaging	TCGA-CN-A63U-01_G388V	Without Annotated
TCGA-CR-7402-01	Head and Neck Squamous Cell Carcinoma (TCGA, PanCancer Atlas)	Head and Neck Squamous Cell Carcinoma	R1111Q	TCGA-CR-7402	Missense_Mutation	1111	Non-Exo Domain	chr12	133234500	133234500	C	T	T	D	P	POLE	Benign	TCGA-CR-7402-01_R1111Q	Without Annotated
TCGA-CR-7402-01	Head and Neck Squamous Cell Carcinoma (TCGA, PanCancer Atlas)	Head and Neck Squamous Cell Carcinoma	X21_splice	TCGA-CR-7402	Truncating	21	Non-Exo Domain	chr12	133257867	133257867	T	A	.	.	.	POLE	Damaging	TCGA-CR-7402-01_X21_splice	Without Annotated
TCGA-CV-6940-01	Head and Neck Squamous Cell Carcinoma (TCGA, PanCancer Atlas)	Head and Neck Squamous Cell Carcinoma	R685W	TCGA-CV-6940	Missense_Mutation	685	Non-Exo Domain	chr12	133245062	133245062	G	A	T	D	D	POLE	Benign	TCGA-CV-6940-01_R685W	Without Annotated
TCGA-CV-6956-01	Head and Neck Squamous Cell Carcinoma (TCGA, PanCancer Atlas)	Head and Neck Squamous Cell Carcinoma	E537G	TCGA-CV-6956	Missense_Mutation	537	Non-Exo Domain	chr12	133249289	133249289	T	C	D	D	D	POLE	Damaging	TCGA-CV-6956-01_E537G	Without Annotated
TCGA-CV-6961-01	Head and Neck Squamous Cell Carcinoma (TCGA, PanCancer Atlas)	Head and Neck Squamous Cell Carcinoma	E597K	TCGA-CV-6961	Missense_Mutation	597	Non-Exo Domain	chr12	133248806	133248806	C	T	D	B	B	POLE	Benign	TCGA-CV-6961-01_E597K	Without Annotated
TCGA-CV-7407-01	Head and Neck Squamous Cell Carcinoma (TCGA, PanCancer Atlas)	Head and Neck Squamous Cell Carcinoma	E1376*	TCGA-CV-7407	Truncating	1376	Non-Exo Domain	chr12	133225538	133225538	C	A	.	.	.	POLE	Damaging	TCGA-CV-7407-01_E1376*	Without Annotated
TCGA-D1-A103-01	Uterine Corpus Endometrial Carcinoma (TCGA, PanCancer Atlas)	Uterine Endometrioid Carcinoma	A1967V	TCGA-D1-A103	Missense_Mutation	1967	Non-Exo Domain	chr12	133210876	133210876	G	A	T	B	B	POLE	Benign	TCGA-D1-A103-01_A1967V	Without Annotated
TCGA-D1-A103-01	Uterine Corpus Endometrial Carcinoma (TCGA, PanCancer Atlas)	Uterine Endometrioid Carcinoma	S1644L	TCGA-D1-A103	Missense_Mutation	1644	Non-Exo Domain	chr12	133219113	133219113	G	A	T	P	B	POLE	Benign	TCGA-D1-A103-01_S1644L	Without Annotated
TCGA-D1-A103-01	Uterine Corpus Endometrial Carcinoma (TCGA, PanCancer Atlas)	Uterine Endometrioid Carcinoma	T1104M	TCGA-D1-A103	Missense_Mutation	1104	Non-Exo Domain	chr12	133234521	133234521	G	A	T	B	B	POLE	Benign	TCGA-D1-A103-01_T1104M	Without Annotated
TCGA-D1-A103-01	Uterine Corpus Endometrial Carcinoma (TCGA, PanCancer Atlas)	Uterine Endometrioid Carcinoma	A456P	TCGA-D1-A103	Missense_Mutation	456	Exo Domain	chr12	133249857	133249857	C	G	D	D	D	POLE	Damaging	TCGA-D1-A103-01_A456P	Annotated-Driver
TCGA-D1-A103-01	Uterine Corpus Endometrial Carcinoma (TCGA, PanCancer Atlas)	Uterine Endometrioid Carcinoma	H144Q	TCGA-D1-A103	Missense_Mutation	144	Non-Exo Domain	chr12	133256229	133256229	G	T	D	D	D	POLE	Damaging	TCGA-D1-A103-01_H144Q	Without Annotated
TCGA-D1-A16X-01	Uterine Corpus Endometrial Carcinoma (TCGA, PanCancer Atlas)	Uterine Endometrioid Carcinoma	P286R	TCGA-D1-A16X	Missense_Mutation	286	Exo Domain	chr12	133253184	133253184	G	C	D	D	D	POLE	Damaging	TCGA-D1-A16X-01_P286R	Annotated-Driver
TCGA-D1-A16X-01	Uterine Corpus Endometrial Carcinoma (TCGA, PanCancer Atlas)	Uterine Endometrioid Carcinoma	D1129G	TCGA-D1-A16X	Missense_Mutation	1129	Non-Exo Domain	chr12	133234008	133234008	T	C	D	D	D	POLE	Damaging	TCGA-D1-A16X-01_D1129G	Without Annotated
TCGA-D1-A16Y-01	Uterine Corpus Endometrial Carcinoma (TCGA, PanCancer Atlas)	Uterine Endometrioid Carcinoma	V411L	TCGA-D1-A16Y	Missense_Mutation	411	Exo Domain	chr12	133250289	133250289	C	A	D	D	D	POLE	Damaging	TCGA-D1-A16Y-01_V411L	Annotated-Driver
TCGA-D1-A17Q-01	Uterine Corpus Endometrial Carcinoma (TCGA, PanCancer Atlas)	Uterine Endometrioid Carcinoma	P286R	TCGA-D1-A17Q	Missense_Mutation	286	Exo Domain	chr12	133253184	133253184	G	C	D	D	D	POLE	Damaging	TCGA-D1-A17Q-01_P286R	Annotated-Driver
TCGA-D3-A2J6-06	Skin Cutaneous Melanoma (TCGA, PanCancer Atlas)	Cutaneous Melanoma	G1936*	TCGA-D3-A2J6	Truncating	1936	Non-Exo Domain	chr12	133212483	133212483	C	A	.	.	.	POLE	Damaging	TCGA-D3-A2J6-06_G1936*	Without Annotated
TCGA-D3-A2J6-06	Skin Cutaneous Melanoma (TCGA, PanCancer Atlas)	Cutaneous Melanoma	H229N	TCGA-D3-A2J6	Missense_Mutation	229	Non-Exo Domain	chr12	133254199	133254199	G	T	D	D	D	POLE	Damaging	TCGA-D3-A2J6-06_H229N	Without Annotated
TCGA-D3-A2JC-06	Skin Cutaneous Melanoma (TCGA, PanCancer Atlas)	Cutaneous Melanoma	G2226W	TCGA-D3-A2JC	Missense_Mutation	2226	Non-Exo Domain	chr12	133201562	133201562	C	A	D	D	P	POLE	Damaging	TCGA-D3-A2JC-06_G2226W	Without Annotated
TCGA-D3-A2JC-06	Skin Cutaneous Melanoma (TCGA, PanCancer Atlas)	Cutaneous Melanoma	G1924*	TCGA-D3-A2JC	Truncating	1924	Non-Exo Domain	chr12	133212519	133212519	C	A	.	.	.	POLE	Damaging	TCGA-D3-A2JC-06_G1924*	Without Annotated
TCGA-D3-A2JP-06	Skin Cutaneous Melanoma (TCGA, PanCancer Atlas)	Cutaneous Melanoma	P2154H	TCGA-D3-A2JP	Missense_Mutation	2154	Non-Exo Domain	chr12	133202773	133202773	G	T	D	B	B	POLE	Benign	TCGA-D3-A2JP-06_P2154H	Without Annotated
TCGA-D3-A2JP-06	Skin Cutaneous Melanoma (TCGA, PanCancer Atlas)	Cutaneous Melanoma	H772N	TCGA-D3-A2JP	Missense_Mutation	772	Non-Exo Domain	chr12	133244094	133244094	G	T	T	B	B	POLE	Benign	TCGA-D3-A2JP-06_H772N	Without Annotated
TCGA-D3-A3C7-06	Skin Cutaneous Melanoma (TCGA, PanCancer Atlas)	Cutaneous Melanoma	R553C	TCGA-D3-A3C7	Missense_Mutation	553	Non-Exo Domain	chr12	133249242	133249242	G	A	D	D	D	POLE	Damaging	TCGA-D3-A3C7-06_R553C	Without Annotated
TCGA-D3-A3CB-06	Skin Cutaneous Melanoma (TCGA, PanCancer Atlas)	Cutaneous Melanoma	P696S	TCGA-D3-A3CB	Missense_Mutation	696	Non-Exo Domain	chr12	133245029	133245029	G	A	T	D	D	POLE	Benign	TCGA-D3-A3CB-06_P696S	Without Annotated
TCGA-D3-A8GM-06	Skin Cutaneous Melanoma (TCGA, PanCancer Atlas)	Cutaneous Melanoma	S2174F	TCGA-D3-A8GM	Missense_Mutation	2174	Non-Exo Domain	chr12	133202713	133202713	G	A	T	B	B	POLE	Benign	TCGA-D3-A8GM-06_S2174F	Without Annotated
TCGA-D5-6540-01	Colorectal Adenocarcinoma (TCGA, PanCancer Atlas)	Mucinous Adenocarcinoma of the Colon and Rectum	A1224T	TCGA-D5-6540	Missense_Mutation	1224	Non-Exo Domain	chr12	133226388	133226388	C	T	T	B	B	POLE	Benign	TCGA-D5-6540-01_A1224T	Without Annotated
TCGA-D7-A6EY-01	Stomach Adenocarcinoma (TCGA, PanCancer Atlas)	Tubular Stomach Adenocarcinoma	R1519C	TCGA-D7-A6EY	Missense_Mutation	1519	Non-Exo Domain	chr12	133219579	133219579	G	A	D	D	D	POLE	Damaging	TCGA-D7-A6EY-01_R1519C	Without Annotated
TCGA-D8-A1JG-01	Breast Invasive Carcinoma (TCGA, PanCancer Atlas)	Breast Invasive Ductal Carcinoma	L424V	TCGA-D8-A1JG	Missense_Mutation	424	Exo Domain	chr12	133250250	133250250	G	C	D	D	D	POLE	Damaging	TCGA-D8-A1JG-01_L424V	Without Annotated
TCGA-D8-A1XQ-01	Breast Invasive Carcinoma (TCGA, PanCancer Atlas)	Breast Invasive Ductal Carcinoma	A2243T	TCGA-D8-A1XQ	Missense_Mutation	2243	Non-Exo Domain	chr12	133201511	133201511	C	T	T	B	B	POLE	Benign	TCGA-D8-A1XQ-01_A2243T	Without Annotated
TCGA-D8-A27V-01	Breast Invasive Carcinoma (TCGA, PanCancer Atlas)	Breast Invasive Lobular Carcinoma	E1409Dfs*44	TCGA-D8-A27V	Truncating	1409	Non-Exo Domain	chr12	133220486	133220486	T	0	.	.	.	POLE	Damaging	TCGA-D8-A27V-01_E1409Dfs*44	Without Annotated
TCGA-D9-A148-06	Skin Cutaneous Melanoma (TCGA, PanCancer Atlas)	Cutaneous Melanoma	P1088T	TCGA-D9-A148	Missense_Mutation	1088	Non-Exo Domain	chr12	133235894	133235894	G	T	D	D	D	POLE	Damaging	TCGA-D9-A148-06_P1088T	Without Annotated
TCGA-D9-A1X3-06	Skin Cutaneous Melanoma (TCGA, PanCancer Atlas)	Cutaneous Melanoma	P1505H	TCGA-D9-A1X3	Missense_Mutation	1505	Non-Exo Domain	chr12	133219847	133219847	G	T	D	B	B	POLE	Benign	TCGA-D9-A1X3-06_P1505H	Without Annotated
TCGA-DA-A1I5-06	Skin Cutaneous Melanoma (TCGA, PanCancer Atlas)	Cutaneous Melanoma	R1082S	TCGA-DA-A1I5	Missense_Mutation	1082	Non-Exo Domain	chr12	133235912	133235912	G	T	D	B	B	POLE	Benign	TCGA-DA-A1I5-06_R1082S	Without Annotated
TCGA-DA-A1I7-06	Skin Cutaneous Melanoma (TCGA, PanCancer Atlas)	Cutaneous Melanoma	P1505H	TCGA-DA-A1I7	Missense_Mutation	1505	Non-Exo Domain	chr12	133219847	133219847	G	T	D	B	B	POLE	Benign	TCGA-DA-A1I7-06_P1505H	Without Annotated
TCGA-DD-A118-01	Liver Hepatocellular Carcinoma (TCGA, PanCancer Atlas)	Hepatocellular Carcinoma	N875T	TCGA-DD-A118	Missense_Mutation	875	Non-Exo Domain	chr12	133240672	133240672	T	G	D	D	P	POLE	Damaging	TCGA-DD-A118-01_N875T	Without Annotated
TCGA-DD-AAC8-01	Liver Hepatocellular Carcinoma (TCGA, PanCancer Atlas)	Hepatocellular Carcinoma	N1638I	TCGA-DD-AAC8	Missense_Mutation	1638	Non-Exo Domain	chr12	133219131	133219131	T	A	D	B	P	POLE	Benign	TCGA-DD-AAC8-01_N1638I	Without Annotated
TCGA-DD-AADI-01	Liver Hepatocellular Carcinoma (TCGA, PanCancer Atlas)	Hepatocellular Carcinoma	X1482_splice	TCGA-DD-AADI	Truncating	1482	Non-Exo Domain	chr12	133219918	133219918	T	G	.	.	.	POLE	Damaging	TCGA-DD-AADI-01_X1482_splice	Without Annotated
TCGA-DF-A2KN-01	Uterine Corpus Endometrial Carcinoma (TCGA, PanCancer Atlas)	Uterine Endometrioid Carcinoma	K1070N	TCGA-DF-A2KN	Missense_Mutation	1070	Non-Exo Domain	chr12	133235946	133235946	C	A	D	D	D	POLE	Damaging	TCGA-DF-A2KN-01_K1070N	Without Annotated
TCGA-DF-A2KN-01	Uterine Corpus Endometrial Carcinoma (TCGA, PanCancer Atlas)	Uterine Endometrioid Carcinoma	X1793_splice	TCGA-DF-A2KN	Truncating	1793	Non-Exo Domain	chr12	133215886	133215886	T	C	.	.	.	POLE	Damaging	TCGA-DF-A2KN-01_X1793_splice	Without Annotated
TCGA-DF-A2KU-01	Uterine Corpus Endometrial Carcinoma (TCGA, PanCancer Atlas)	Uterine Endometrioid Carcinoma	V411L	TCGA-DF-A2KU	Missense_Mutation	411	Exo Domain	chr12	133250289	133250289	C	A	D	D	D	POLE	Damaging	TCGA-DF-A2KU-01_V411L	Annotated-Driver
TCGA-DF-A2KU-01	Uterine Corpus Endometrial Carcinoma (TCGA, PanCancer Atlas)	Uterine Endometrioid Carcinoma	S1644L	TCGA-DF-A2KU	Missense_Mutation	1644	Non-Exo Domain	chr12	133219113	133219113	G	A	T	P	B	POLE	Benign	TCGA-DF-A2KU-01_S1644L	Without Annotated
TCGA-DF-A2KU-01	Uterine Corpus Endometrial Carcinoma (TCGA, PanCancer Atlas)	Uterine Endometrioid Carcinoma	F2063L	TCGA-DF-A2KU	Missense_Mutation	2063	Non-Exo Domain	chr12	133209042	133209042	G	T	T	B	B	POLE	Benign	TCGA-DF-A2KU-01_F2063L	Without Annotated
TCGA-DF-A2KU-01	Uterine Corpus Endometrial Carcinoma (TCGA, PanCancer Atlas)	Uterine Endometrioid Carcinoma	P703S	TCGA-DF-A2KU	Missense_Mutation	703	Non-Exo Domain	chr12	133245008	133245008	G	A	T	B	B	POLE	Benign	TCGA-DF-A2KU-01_P703S	Without Annotated
TCGA-DF-A2KV-01	Uterine Corpus Endometrial Carcinoma (TCGA, PanCancer Atlas)	Uterine Endometrioid Carcinoma	A456P	TCGA-DF-A2KV	Missense_Mutation	456	Exo Domain	chr12	133249857	133249857	C	G	D	D	D	POLE	Damaging	TCGA-DF-A2KV-01_A456P	Annotated-Driver
TCGA-DI-A1BU-01	Uterine Corpus Endometrial Carcinoma (TCGA, PanCancer Atlas)	Uterine Mixed Endometrial Carcinoma	P1688L	TCGA-DI-A1BU	Missense_Mutation	1688	Non-Exo Domain	chr12	133218873	133218873	G	A	D	P	B	POLE	Damaging	TCGA-DI-A1BU-01_P1688L	Without Annotated
TCGA-DI-A1BU-01	Uterine Corpus Endometrial Carcinoma (TCGA, PanCancer Atlas)	Uterine Mixed Endometrial Carcinoma	E1461V	TCGA-DI-A1BU	Missense_Mutation	1461	Non-Exo Domain	chr12	133220055	133220055	T	A	D	B	B	POLE	Benign	TCGA-DI-A1BU-01_E1461V	Without Annotated
TCGA-DK-A3IK-01	Bladder Urothelial Carcinoma (TCGA, PanCancer Atlas)	Bladder Urothelial Carcinoma	R1675C	TCGA-DK-A3IK	Missense_Mutation	1675	Non-Exo Domain	chr12	133218913	133218913	G	A	D	D	D	POLE	Damaging	TCGA-DK-A3IK-01_R1675C	Without Annotated
TCGA-DK-A3IQ-01	Bladder Urothelial Carcinoma (TCGA, PanCancer Atlas)	Bladder Urothelial Carcinoma	D83H	TCGA-DK-A3IQ	Missense_Mutation	83	Non-Exo Domain	chr12	133257231	133257231	C	G	D	P	P	POLE	Damaging	TCGA-DK-A3IQ-01_D83H	Without Annotated
TCGA-DK-A6AW-01	Bladder Urothelial Carcinoma (TCGA, PanCancer Atlas)	Bladder Urothelial Carcinoma	P286R	TCGA-DK-A6AW	Missense_Mutation	286	Exo Domain	chr12	133253184	133253184	G	C	D	D	D	POLE	Damaging	TCGA-DK-A6AW-01_P286R	Annotated-Driver
TCGA-DK-AA6T-01	Bladder Urothelial Carcinoma (TCGA, PanCancer Atlas)	Bladder Urothelial Carcinoma	E537D	TCGA-DK-AA6T	Missense_Mutation	537	Non-Exo Domain	chr12	133249288	133249288	C	G	D	D	D	POLE	Damaging	TCGA-DK-AA6T-01_E537D	Without Annotated
TCGA-DK-AA75-01	Bladder Urothelial Carcinoma (TCGA, PanCancer Atlas)	Bladder Urothelial Carcinoma	D1123H	TCGA-DK-AA75	Missense_Mutation	1123	Non-Exo Domain	chr12	133234465	133234465	C	G	D	D	D	POLE	Damaging	TCGA-DK-AA75-01_D1123H	Without Annotated
TCGA-DK-AA76-01	Bladder Urothelial Carcinoma (TCGA, PanCancer Atlas)	Bladder Urothelial Carcinoma	L148F	TCGA-DK-AA76	Missense_Mutation	148	Non-Exo Domain	chr12	133256217	133256217	C	G	D	D	D	POLE	Damaging	TCGA-DK-AA76-01_L148F	Without Annotated
TCGA-DU-6392-01	Brain Lower Grade Glioma (TCGA, PanCancer Atlas)	Astrocytoma	S297Y	TCGA-DU-6392	Missense_Mutation	297	Exo Domain	chr12	133253151	133253151	G	T	D	D	D	POLE	Damaging	TCGA-DU-6392-01_S297Y	Annotated-Driver
TCGA-DU-6392-01	Brain Lower Grade Glioma (TCGA, PanCancer Atlas)	Astrocytoma	R1556W	TCGA-DU-6392	Missense_Mutation	1556	Non-Exo Domain	chr12	133219468	133219468	G	A	T	D	P	POLE	Benign	TCGA-DU-6392-01_R1556W	Without Annotated
TCGA-DU-6392-01	Brain Lower Grade Glioma (TCGA, PanCancer Atlas)	Astrocytoma	F1606Y	TCGA-DU-6392	Missense_Mutation	1606	Non-Exo Domain	chr12	133219227	133219227	A	T	D	D	P	POLE	Damaging	TCGA-DU-6392-01_F1606Y	Without Annotated
TCGA-DU-6392-01	Brain Lower Grade Glioma (TCGA, PanCancer Atlas)	Astrocytoma	A1209D	TCGA-DU-6392	Missense_Mutation	1209	Non-Exo Domain	chr12	133226432	133226432	G	T	D	B	B	POLE	Benign	TCGA-DU-6392-01_A1209D	Without Annotated
TCGA-DU-6392-01	Brain Lower Grade Glioma (TCGA, PanCancer Atlas)	Astrocytoma	S497P	TCGA-DU-6392	Missense_Mutation	497	Non-Exo Domain	chr12	133249410	133249410	A	G	D	D	D	POLE	Damaging	TCGA-DU-6392-01_S497P	Without Annotated
TCGA-DX-A8BP-01	Sarcoma (TCGA, PanCancer Atlas)	Undifferentiated Pleomorphic Sarcoma/Malignant Fibrous Histiocytoma/High-Grade Spindle Cell Sarcoma	S964F	TCGA-DX-A8BP	Missense_Mutation	964	Non-Exo Domain	chr12	133237724	133237724	G	A	D	D	D	POLE	Damaging	TCGA-DX-A8BP-01_S964F	Without Annotated
TCGA-E6-A1LX-01	Uterine Corpus Endometrial Carcinoma (TCGA, PanCancer Atlas)	Uterine Endometrioid Carcinoma	P286R	TCGA-E6-A1LX	Missense_Mutation	286	Exo Domain	chr12	133253184	133253184	G	C	D	D	D	POLE	Damaging	TCGA-E6-A1LX-01_P286R	Annotated-Driver
TCGA-E6-A1LX-01	Uterine Corpus Endometrial Carcinoma (TCGA, PanCancer Atlas)	Uterine Endometrioid Carcinoma	R1826W	TCGA-E6-A1LX	Missense_Mutation	1826	Non-Exo Domain	chr12	133215787	133215787	G	A	D	D	P	POLE	Damaging	TCGA-E6-A1LX-01_R1826W	Without Annotated
TCGA-E6-A1LX-01	Uterine Corpus Endometrial Carcinoma (TCGA, PanCancer Atlas)	Uterine Endometrioid Carcinoma	L1235I	TCGA-E6-A1LX	Missense_Mutation	1235	Non-Exo Domain	chr12	133226355	133226355	G	T	T	B	B	POLE	Benign	TCGA-E6-A1LX-01_L1235I	Without Annotated
TCGA-E6-A1LX-01	Uterine Corpus Endometrial Carcinoma (TCGA, PanCancer Atlas)	Uterine Endometrioid Carcinoma	S118Y	TCGA-E6-A1LX	Missense_Mutation	118	Non-Exo Domain	chr12	133256610	133256610	G	T	D	D	D	POLE	Damaging	TCGA-E6-A1LX-01_S118Y	Without Annotated
TCGA-E6-A1M0-01	Uterine Corpus Endometrial Carcinoma (TCGA, PanCancer Atlas)	Uterine Endometrioid Carcinoma	S459F	TCGA-E6-A1M0	Missense_Mutation	459	Exo Domain	chr12	133249847	133249847	G	A	D	D	D	POLE	Damaging	TCGA-E6-A1M0-01_S459F	Annotated-Driver
TCGA-E6-A2P9-01	Uterine Corpus Endometrial Carcinoma (TCGA, PanCancer Atlas)	Uterine Endometrioid Carcinoma	R764M	TCGA-E6-A2P9	Missense_Mutation	764	Non-Exo Domain	chr12	133244117	133244117	C	A	D	D	D	POLE	Damaging	TCGA-E6-A2P9-01_R764M	Without Annotated
TCGA-E7-A85H-01	Bladder Urothelial Carcinoma (TCGA, PanCancer Atlas)	Bladder Urothelial Carcinoma	G2014A	TCGA-E7-A85H	Missense_Mutation	2014	Non-Exo Domain	chr12	133209345	133209345	C	G	T	B	B	POLE	Benign	TCGA-E7-A85H-01_G2014A	Without Annotated
TCGA-E9-A247-01	Breast Invasive Carcinoma (TCGA, PanCancer Atlas)	Breast Invasive Ductal Carcinoma	Y416H	TCGA-E9-A247	Missense_Mutation	416	Exo Domain	chr12	133250274	133250274	A	G	D	D	D	POLE	Damaging	TCGA-E9-A247-01_Y416H	Without Annotated
TCGA-E9-A5FL-01	Breast Invasive Carcinoma (TCGA, PanCancer Atlas)	Metaplastic Breast Cancer	D1783N	TCGA-E9-A5FL	Missense_Mutation	1783	Non-Exo Domain	chr12	133218264	133218264	C	T	D	P	B	POLE	Damaging	TCGA-E9-A5FL-01_D1783N	Without Annotated
TCGA-EA-A5FO-01	Cervical Squamous Cell Carcinoma (TCGA, PanCancer Atlas)	Cervical Squamous Cell Carcinoma	G1542C	TCGA-EA-A5FO	Missense_Mutation	1542	Non-Exo Domain	chr12	133219510	133219510	C	A	D	B	B	POLE	Benign	TCGA-EA-A5FO-01_G1542C	Without Annotated
TCGA-EB-A299-01	Skin Cutaneous Melanoma (TCGA, PanCancer Atlas)	Cutaneous Melanoma	G1620W	TCGA-EB-A299	Missense_Mutation	1620	Non-Exo Domain	chr12	133219186	133219186	C	A	D	P	P	POLE	Damaging	TCGA-EB-A299-01_G1620W	Without Annotated
TCGA-EB-A5SE-01	Skin Cutaneous Melanoma (TCGA, PanCancer Atlas)	Cutaneous Melanoma	D392G	TCGA-EB-A5SE	Missense_Mutation	392	Exo Domain	chr12	133252035	133252035	T	C	T	B	B	POLE	Benign	TCGA-EB-A5SE-01_D392G	Without Annotated
TCGA-EE-A180-06	Skin Cutaneous Melanoma (TCGA, PanCancer Atlas)	Cutaneous Melanoma	A1323V	TCGA-EE-A180	Missense_Mutation	1323	Non-Exo Domain	chr12	133225929	133225929	G	A	T	P	B	POLE	Benign	TCGA-EE-A180-06_A1323V	Without Annotated
TCGA-EE-A181-06	Skin Cutaneous Melanoma (TCGA, PanCancer Atlas)	Cutaneous Melanoma	W369*	TCGA-EE-A181	Truncating	369	Exo Domain	chr12	133252321	133252321	C	T	.	.	.	POLE	Damaging	TCGA-EE-A181-06_W369*	Without Annotated
TCGA-EE-A181-06	Skin Cutaneous Melanoma (TCGA, PanCancer Atlas)	Cutaneous Melanoma	G1620V	TCGA-EE-A181	Missense_Mutation	1620	Non-Exo Domain	chr12	133219185	133219185	C	A	T	B	B	POLE	Benign	TCGA-EE-A181-06_G1620V	Without Annotated
TCGA-EE-A20F-06	Skin Cutaneous Melanoma (TCGA, PanCancer Atlas)	Cutaneous Melanoma	G2266C	TCGA-EE-A20F	Missense_Mutation	2266	Non-Exo Domain	chr12	133201348	133201348	C	A	D	P	P	POLE	Damaging	TCGA-EE-A20F-06_G2266C	Without Annotated
TCGA-EE-A29E-06	Skin Cutaneous Melanoma (TCGA, PanCancer Atlas)	Cutaneous Melanoma	E618*	TCGA-EE-A29E	Truncating	618	Non-Exo Domain	chr12	133245468	133245468	C	A	.	.	.	POLE	Damaging	TCGA-EE-A29E-06_E618*	Without Annotated
TCGA-EE-A29L-06	Skin Cutaneous Melanoma (TCGA, PanCancer Atlas)	Cutaneous Melanoma	R1870S	TCGA-EE-A29L	Missense_Mutation	1870	Non-Exo Domain	chr12	133214670	133214670	G	T	D	P	P	POLE	Damaging	TCGA-EE-A29L-06_R1870S	Without Annotated
TCGA-EE-A29V-06	Skin Cutaneous Melanoma (TCGA, PanCancer Atlas)	Cutaneous Melanoma	G1305W	TCGA-EE-A29V	Missense_Mutation	1305	Non-Exo Domain	chr12	133225984	133225984	C	A	D	D	P	POLE	Damaging	TCGA-EE-A29V-06_G1305W	Without Annotated
TCGA-EE-A2A0-06	Skin Cutaneous Melanoma (TCGA, PanCancer Atlas)	Cutaneous Melanoma	L607F	TCGA-EE-A2A0	Missense_Mutation	607	Non-Exo Domain	chr12	133245501	133245501	G	A	D	D	D	POLE	Damaging	TCGA-EE-A2A0-06_L607F	Without Annotated
TCGA-EE-A2GC-06	Skin Cutaneous Melanoma (TCGA, PanCancer Atlas)	Cutaneous Melanoma	X1021_splice	TCGA-EE-A2GC	Truncating	1021	Non-Exo Domain	chr12	133236096	133236096	C	T	.	.	.	POLE	Damaging	TCGA-EE-A2GC-06_X1021_splice	Without Annotated
TCGA-EE-A2GR-06	Skin Cutaneous Melanoma (TCGA, PanCancer Atlas)	Cutaneous Melanoma	G963R	TCGA-EE-A2GR	Missense_Mutation	963	Non-Exo Domain	chr12	133237728	133237728	C	G	D	D	D	POLE	Damaging	TCGA-EE-A2GR-06_G963R	Without Annotated
TCGA-EE-A2M5-06	Skin Cutaneous Melanoma (TCGA, PanCancer Atlas)	Cutaneous Melanoma	R2145*	TCGA-EE-A2M5	Truncating	2145	Non-Exo Domain	chr12	133202801	133202801	G	A	.	.	.	POLE	Damaging	TCGA-EE-A2M5-06_R2145*	Without Annotated
TCGA-EE-A2MD-06	Skin Cutaneous Melanoma (TCGA, PanCancer Atlas)	Cutaneous Melanoma	N1036K	TCGA-EE-A2MD	Missense_Mutation	1036	Non-Exo Domain	chr12	133236048	133236048	G	C	D	D	P	POLE	Damaging	TCGA-EE-A2MD-06_N1036K	Without Annotated
TCGA-EE-A2MJ-06	Skin Cutaneous Melanoma (TCGA, PanCancer Atlas)	Cutaneous Melanoma	P1164L	TCGA-EE-A2MJ	Missense_Mutation	1164	Non-Exo Domain	chr12	133233813	133233813	G	A	D	D	D	POLE	Damaging	TCGA-EE-A2MJ-06_P1164L	Without Annotated
TCGA-EE-A2MM-06	Skin Cutaneous Melanoma (TCGA, PanCancer Atlas)	Cutaneous Melanoma	L636M	TCGA-EE-A2MM	Missense_Mutation	636	Non-Exo Domain	chr12	133245414	133245414	G	T	D	D	D	POLE	Damaging	TCGA-EE-A2MM-06_L636M	Without Annotated
TCGA-EE-A2MR-06	Skin Cutaneous Melanoma (TCGA, PanCancer Atlas)	Cutaneous Melanoma	P1389S	TCGA-EE-A2MR	Missense_Mutation	1389	Non-Exo Domain	chr12	133220548	133220548	G	A	D	D	D	POLE	Damaging	TCGA-EE-A2MR-06_P1389S	Without Annotated
TCGA-EE-A3AC-06	Skin Cutaneous Melanoma (TCGA, PanCancer Atlas)	Cutaneous Melanoma	M2252I	TCGA-EE-A3AC	Missense_Mutation	2252	Non-Exo Domain	chr12	133201388	133201388	C	A	T	B	B	POLE	Benign	TCGA-EE-A3AC-06_M2252I	Without Annotated
TCGA-EI-6882-01	Colorectal Adenocarcinoma (TCGA, PanCancer Atlas)	Rectal Adenocarcinoma	R759C	TCGA-EI-6882	Missense_Mutation	759	Non-Exo Domain	chr12	133244133	133244133	G	A	D	D	D	POLE	Damaging	TCGA-EI-6882-01_R759C	Without Annotated
TCGA-EI-6917-01	Colorectal Adenocarcinoma (TCGA, PanCancer Atlas)	Rectal Adenocarcinoma	V411L	TCGA-EI-6917	Missense_Mutation	411	Exo Domain	chr12	133250289	133250289	C	A	D	D	D	POLE	Damaging	TCGA-EI-6917-01_V411L	Annotated-Driver
TCGA-EI-6917-01	Colorectal Adenocarcinoma (TCGA, PanCancer Atlas)	Rectal Adenocarcinoma	A426V	TCGA-EI-6917	Missense_Mutation	426	Exo Domain	chr12	133250243	133250243	G	A	D	D	D	POLE	Damaging	TCGA-EI-6917-01_A426V	Without Annotated
TCGA-EO-A22R-01	Uterine Corpus Endometrial Carcinoma (TCGA, PanCancer Atlas)	Uterine Endometrioid Carcinoma	V411L	TCGA-EO-A22R	Missense_Mutation	411	Exo Domain	chr12	133250289	133250289	C	G	D	D	D	POLE	Damaging	TCGA-EO-A22R-01_V411L	Annotated-Driver
TCGA-EO-A22R-01	Uterine Corpus Endometrial Carcinoma (TCGA, PanCancer Atlas)	Uterine Endometrioid Carcinoma	I1568V	TCGA-EO-A22R	Missense_Mutation	1568	Non-Exo Domain	chr12	133219432	133219432	T	C	T	B	B	POLE	Benign	TCGA-EO-A22R-01_I1568V	Without Annotated
TCGA-EO-A22U-01	Uterine Corpus Endometrial Carcinoma (TCGA, PanCancer Atlas)	Uterine Endometrioid Carcinoma	P286R	TCGA-EO-A22U	Missense_Mutation	286	Exo Domain	chr12	133253184	133253184	G	C	D	D	D	POLE	Damaging	TCGA-EO-A22U-01_P286R	Annotated-Driver
TCGA-EO-A22U-01	Uterine Corpus Endometrial Carcinoma (TCGA, PanCancer Atlas)	Uterine Endometrioid Carcinoma	R47W	TCGA-EO-A22U	Missense_Mutation	47	Non-Exo Domain	chr12	133257789	133257789	G	A	D	D	P	POLE	Damaging	TCGA-EO-A22U-01_R47W	Without Annotated
TCGA-EO-A22U-01	Uterine Corpus Endometrial Carcinoma (TCGA, PanCancer Atlas)	Uterine Endometrioid Carcinoma	A1990V	TCGA-EO-A22U	Missense_Mutation	1990	Non-Exo Domain	chr12	133210807	133210807	G	A	T	B	B	POLE	Benign	TCGA-EO-A22U-01_A1990V	Without Annotated
TCGA-EO-A22U-01	Uterine Corpus Endometrial Carcinoma (TCGA, PanCancer Atlas)	Uterine Endometrioid Carcinoma	S1906Y	TCGA-EO-A22U	Missense_Mutation	1906	Non-Exo Domain	chr12	133212572	133212572	G	T	D	B	B	POLE	Benign	TCGA-EO-A22U-01_S1906Y	Without Annotated
TCGA-EO-A22U-01	Uterine Corpus Endometrial Carcinoma (TCGA, PanCancer Atlas)	Uterine Endometrioid Carcinoma	R1870C	TCGA-EO-A22U	Missense_Mutation	1870	Non-Exo Domain	chr12	133214670	133214670	G	A	D	D	D	POLE	Damaging	TCGA-EO-A22U-01_R1870C	Without Annotated
TCGA-EO-A22U-01	Uterine Corpus Endometrial Carcinoma (TCGA, PanCancer Atlas)	Uterine Endometrioid Carcinoma	S30L	TCGA-EO-A22U	Missense_Mutation	30	Non-Exo Domain	chr12	133257839	133257839	G	A	D	P	B	POLE	Damaging	TCGA-EO-A22U-01_S30L	Without Annotated
TCGA-EO-A22X-01	Uterine Corpus Endometrial Carcinoma (TCGA, PanCancer Atlas)	Uterine Endometrioid Carcinoma	P286R	TCGA-EO-A22X	Missense_Mutation	286	Exo Domain	chr12	133253184	133253184	G	C	D	D	D	POLE	Damaging	TCGA-EO-A22X-01_P286R	Annotated-Driver
TCGA-EO-A22X-01	Uterine Corpus Endometrial Carcinoma (TCGA, PanCancer Atlas)	Uterine Endometrioid Carcinoma	F1985L	TCGA-EO-A22X	Missense_Mutation	1985	Non-Exo Domain	chr12	133210821	133210821	A	C	T	B	B	POLE	Benign	TCGA-EO-A22X-01_F1985L	Without Annotated
TCGA-EO-A22X-01	Uterine Corpus Endometrial Carcinoma (TCGA, PanCancer Atlas)	Uterine Endometrioid Carcinoma	F94C	TCGA-EO-A22X	Missense_Mutation	94	Non-Exo Domain	chr12	133257197	133257197	A	C	D	D	D	POLE	Damaging	TCGA-EO-A22X-01_F94C	Without Annotated
TCGA-EO-A3AV-01	Uterine Corpus Endometrial Carcinoma (TCGA, PanCancer Atlas)	Uterine Endometrioid Carcinoma	P286R	TCGA-EO-A3AV	Missense_Mutation	286	Exo Domain	chr12	133253184	133253184	G	C	D	D	D	POLE	Damaging	TCGA-EO-A3AV-01_P286R	Annotated-Driver
TCGA-EO-A3AY-01	Uterine Corpus Endometrial Carcinoma (TCGA, PanCancer Atlas)	Uterine Endometrioid Carcinoma	P286R	TCGA-EO-A3AY	Missense_Mutation	286	Exo Domain	chr12	133253184	133253184	G	C	D	D	D	POLE	Damaging	TCGA-EO-A3AY-01_P286R	Annotated-Driver
TCGA-EO-A3B0-01	Uterine Corpus Endometrial Carcinoma (TCGA, PanCancer Atlas)	Uterine Endometrioid Carcinoma	P286R	TCGA-EO-A3B0	Missense_Mutation	286	Exo Domain	chr12	133253184	133253184	G	C	D	D	D	POLE	Damaging	TCGA-EO-A3B0-01_P286R	Annotated-Driver
TCGA-EO-A3B0-01	Uterine Corpus Endometrial Carcinoma (TCGA, PanCancer Atlas)	Uterine Endometrioid Carcinoma	L424I	TCGA-EO-A3B0	Missense_Mutation	424	Exo Domain	chr12	133250250	133250250	G	T	D	D	D	POLE	Damaging	TCGA-EO-A3B0-01_L424I	Annotated-Driver
TCGA-ER-A194-01	Skin Cutaneous Melanoma (TCGA, PanCancer Atlas)	Cutaneous Melanoma	S1687F	TCGA-ER-A194	Missense_Mutation	1687	Non-Exo Domain	chr12	133218876	133218876	G	A	D	D	D	POLE	Damaging	TCGA-ER-A194-01_S1687F	Without Annotated
TCGA-ER-A19B-06	Skin Cutaneous Melanoma (TCGA, PanCancer Atlas)	Cutaneous Melanoma	G1073W	TCGA-ER-A19B	Missense_Mutation	1073	Non-Exo Domain	chr12	133235939	133235939	C	A	D	D	D	POLE	Damaging	TCGA-ER-A19B-06_G1073W	Without Annotated
TCGA-ER-A19C-06	Skin Cutaneous Melanoma (TCGA, PanCancer Atlas)	Cutaneous Melanoma	G1755W	TCGA-ER-A19C	Missense_Mutation	1755	Non-Exo Domain	chr12	133218348	133218348	C	A	D	D	P	POLE	Damaging	TCGA-ER-A19C-06_G1755W	Without Annotated
TCGA-ER-A19F-06	Skin Cutaneous Melanoma (TCGA, PanCancer Atlas)	Cutaneous Melanoma	R1382C	TCGA-ER-A19F	Missense_Mutation	1382	Non-Exo Domain	chr12	133225520	133225520	G	A	D	D	P	POLE	Damaging	TCGA-ER-A19F-06_R1382C	Without Annotated
TCGA-ER-A19H-06	Skin Cutaneous Melanoma (TCGA, PanCancer Atlas)	Cutaneous Melanoma	P873Q	TCGA-ER-A19H	Missense_Mutation	873	Non-Exo Domain	chr12	133240678	133240678	G	T	D	D	D	POLE	Damaging	TCGA-ER-A19H-06_P873Q	Without Annotated
TCGA-EW-A2FV-01	Breast Invasive Carcinoma (TCGA, PanCancer Atlas)	Breast Invasive Carcinoma (NOS)	N1952Mfs*47	TCGA-EW-A2FV	Truncating	1952	Non-Exo Domain	chr12	133210921	133210921	T	0	.	.	.	POLE	Damaging	TCGA-EW-A2FV-01_N1952Mfs*47	Without Annotated
TCGA-EW-A2FV-01	Breast Invasive Carcinoma (TCGA, PanCancer Atlas)	Breast Invasive Carcinoma (NOS)	G1945Efs*54	TCGA-EW-A2FV	Truncating	1945	Non-Exo Domain	chr12	133210942	133210942	C	0	.	.	.	POLE	Damaging	TCGA-EW-A2FV-01_G1945Efs*54	Without Annotated
TCGA-EY-A1GD-01	Uterine Corpus Endometrial Carcinoma (TCGA, PanCancer Atlas)	Uterine Endometrioid Carcinoma	V411L	TCGA-EY-A1GD	Missense_Mutation	411	Exo Domain	chr12	133250289	133250289	C	A	D	D	D	POLE	Damaging	TCGA-EY-A1GD-01_V411L	Annotated-Driver
TCGA-EY-A1GI-01	Uterine Corpus Endometrial Carcinoma (TCGA, PanCancer Atlas)	Uterine Endometrioid Carcinoma	P286R	TCGA-EY-A1GI	Missense_Mutation	286	Exo Domain	chr12	133253184	133253184	G	C	D	D	D	POLE	Damaging	TCGA-EY-A1GI-01_P286R	Annotated-Driver
TCGA-EY-A1GK-01	Uterine Corpus Endometrial Carcinoma (TCGA, PanCancer Atlas)	Uterine Endometrioid Carcinoma	T906I	TCGA-EY-A1GK	Missense_Mutation	906	Non-Exo Domain	chr12	133238260	133238260	G	A	D	D	D	POLE	Damaging	TCGA-EY-A1GK-01_T906I	Without Annotated
TCGA-EY-A215-01	Uterine Corpus Endometrial Carcinoma (TCGA, PanCancer Atlas)	Uterine Endometrioid Carcinoma	M1068T	TCGA-EY-A215	Missense_Mutation	1068	Non-Exo Domain	chr12	133235953	133235953	A	G	D	D	D	POLE	Damaging	TCGA-EY-A215-01_M1068T	Without Annotated
TCGA-EY-A215-01	Uterine Corpus Endometrial Carcinoma (TCGA, PanCancer Atlas)	Uterine Endometrioid Carcinoma	D368Y	TCGA-EY-A215	Missense_Mutation	368	Exo Domain	chr12	133252325	133252325	C	A	D	D	D	POLE	Damaging	TCGA-EY-A215-01_D368Y	Without Annotated
TCGA-F1-A448-01	Stomach Adenocarcinoma (TCGA, PanCancer Atlas)	Mucinous Stomach Adenocarcinoma	L1388I	TCGA-F1-A448	Missense_Mutation	1388	Non-Exo Domain	chr12	133220551	133220551	G	T	D	D	D	POLE	Damaging	TCGA-F1-A448-01_L1388I	Without Annotated
TCGA-F4-6570-01	Colorectal Adenocarcinoma (TCGA, PanCancer Atlas)	Colon Adenocarcinoma	E396Sfs*16	TCGA-F4-6570	Truncating	396	Exo Domain	chr12	133252024	133252024	C	0	.	.	.	POLE	Damaging	TCGA-F4-6570-01_E396Sfs*16	Without Annotated
TCGA-F4-6806-01	Colorectal Adenocarcinoma (TCGA, PanCancer Atlas)	Colon Adenocarcinoma	K778del	TCGA-F4-6806	In_Frame	778	Non-Exo Domain	chr12	133242022	133242024	CTT	-	.	.	.	POLE	Damaging	TCGA-F4-6806-01_K778del	Without Annotated
TCGA-F5-6814-01	Colorectal Adenocarcinoma (TCGA, PanCancer Atlas)	Rectal Adenocarcinoma	P286R	TCGA-F5-6814	Missense_Mutation	286	Exo Domain	chr12	133253184	133253184	G	C	D	D	D	POLE	Damaging	TCGA-F5-6814-01_P286R	Annotated-Driver
TCGA-F7-A624-01	Head and Neck Squamous Cell Carcinoma (TCGA, PanCancer Atlas)	Head and Neck Squamous Cell Carcinoma	F699Vfs*11	TCGA-F7-A624	Truncating	699	Non-Exo Domain	chr12	133245023	133245023	0	G	.	.	.	POLE	Damaging	TCGA-F7-A624-01_F699Vfs*11	Without Annotated
TCGA-FD-A3B6-01	Bladder Urothelial Carcinoma (TCGA, PanCancer Atlas)	Bladder Urothelial Carcinoma	E311D	TCGA-FD-A3B6	Missense_Mutation	311	Exo Domain	chr12	133252767	133252767	C	G	D	P	P	POLE	Damaging	TCGA-FD-A3B6-01_E311D	Without Annotated
TCGA-FI-A2D0-01	Uterine Corpus Endometrial Carcinoma (TCGA, PanCancer Atlas)	Uterine Endometrioid Carcinoma	V411L	TCGA-FI-A2D0	Missense_Mutation	411	Exo Domain	chr12	133250289	133250289	C	A	D	D	D	POLE	Damaging	TCGA-FI-A2D0-01_V411L	Annotated-Driver
TCGA-FI-A2D0-01	Uterine Corpus Endometrial Carcinoma (TCGA, PanCancer Atlas)	Uterine Endometrioid Carcinoma	P916L	TCGA-FI-A2D0	Missense_Mutation	916	Non-Exo Domain	chr12	133238230	133238230	G	A	D	P	B	POLE	Damaging	TCGA-FI-A2D0-01_P916L	Without Annotated
TCGA-FI-A2D0-01	Uterine Corpus Endometrial Carcinoma (TCGA, PanCancer Atlas)	Uterine Endometrioid Carcinoma	R150Q	TCGA-FI-A2D0	Missense_Mutation	150	Non-Exo Domain	chr12	133256212	133256212	C	T	T	P	B	POLE	Benign	TCGA-FI-A2D0-01_R150Q	Without Annotated
TCGA-FI-A2D0-01	Uterine Corpus Endometrial Carcinoma (TCGA, PanCancer Atlas)	Uterine Endometrioid Carcinoma	N143K	TCGA-FI-A2D0	Missense_Mutation	143	Non-Exo Domain	chr12	133256232	133256232	A	C	D	D	D	POLE	Damaging	TCGA-FI-A2D0-01_N143K	Without Annotated
TCGA-FI-A2D5-01	Uterine Corpus Endometrial Carcinoma (TCGA, PanCancer Atlas)	Uterine Endometrioid Carcinoma	V411L	TCGA-FI-A2D5	Missense_Mutation	411	Exo Domain	chr12	133250289	133250289	C	G	D	D	D	POLE	Damaging	TCGA-FI-A2D5-01_V411L	Annotated-Driver
TCGA-FI-A2EY-01	Uterine Corpus Endometrial Carcinoma (TCGA, PanCancer Atlas)	Uterine Serous Carcinoma/Uterine Papillary Serous Carcinoma	R1386Q	TCGA-FI-A2EY	Missense_Mutation	1386	Non-Exo Domain	chr12	133220556	133220556	C	T	D	D	P	POLE	Damaging	TCGA-FI-A2EY-01_R1386Q	Without Annotated
TCGA-FP-A4BE-01	Stomach Adenocarcinoma (TCGA, PanCancer Atlas)	Stomach Adenocarcinoma	R1037C	TCGA-FP-A4BE	Missense_Mutation	1037	Non-Exo Domain	chr12	133236047	133236047	G	A	D	D	P	POLE	Damaging	TCGA-FP-A4BE-01_R1037C	Without Annotated
TCGA-FR-A726-01	Skin Cutaneous Melanoma (TCGA, PanCancer Atlas)	Cutaneous Melanoma	L1915H	TCGA-FR-A726	Missense_Mutation	1915	Non-Exo Domain	chr12	133212545	133212545	A	T	D	D	D	POLE	Damaging	TCGA-FR-A726-01_L1915H	Without Annotated
TCGA-FS-A1ZP-06	Skin Cutaneous Melanoma (TCGA, PanCancer Atlas)	Cutaneous Melanoma	L610M	TCGA-FS-A1ZP	Missense_Mutation	610	Non-Exo Domain	chr12	133245492	133245492	G	T	T	D	D	POLE	Benign	TCGA-FS-A1ZP-06_L610M	Without Annotated
TCGA-FS-A1ZR-06	Skin Cutaneous Melanoma (TCGA, PanCancer Atlas)	Cutaneous Melanoma	H229N	TCGA-FS-A1ZR	Missense_Mutation	229	Non-Exo Domain	chr12	133254199	133254199	G	T	D	D	D	POLE	Damaging	TCGA-FS-A1ZR-06_H229N	Without Annotated
TCGA-FU-A3HZ-01	Cervical Squamous Cell Carcinoma (TCGA, PanCancer Atlas)	Cervical Squamous Cell Carcinoma	S297F	TCGA-FU-A3HZ	Missense_Mutation	297	Exo Domain	chr12	133253151	133253151	G	A	D	D	D	POLE	Damaging	TCGA-FU-A3HZ-01_S297F	Annotated-Driver
TCGA-FU-A3HZ-01	Cervical Squamous Cell Carcinoma (TCGA, PanCancer Atlas)	Cervical Squamous Cell Carcinoma	F1849V	TCGA-FU-A3HZ	Missense_Mutation	1849	Non-Exo Domain	chr12	133215718	133215718	A	C	D	D	P	POLE	Damaging	TCGA-FU-A3HZ-01_F1849V	Without Annotated
TCGA-FW-A3R5-06	Skin Cutaneous Melanoma (TCGA, PanCancer Atlas)	Cutaneous Melanoma	P2088S	TCGA-FW-A3R5	Missense_Mutation	2088	Non-Exo Domain	chr12	133208969	133208969	G	A	D	P	P	POLE	Damaging	TCGA-FW-A3R5-06_P2088S	Without Annotated
TCGA-FW-A3TU-06	Skin Cutaneous Melanoma (TCGA, PanCancer Atlas)	Cutaneous Melanoma	D42N	TCGA-FW-A3TU	Missense_Mutation	42	Non-Exo Domain	chr12	133257804	133257804	C	T	D	D	P	POLE	Damaging	TCGA-FW-A3TU-06_D42N	Without Annotated
TCGA-G4-6588-01	Colorectal Adenocarcinoma (TCGA, PanCancer Atlas)	Colon Adenocarcinoma	A2030Pfs*18	TCGA-G4-6588	Truncating	2030	Non-Exo Domain	chr12	133209298	133209298	C	0	.	.	.	POLE	Damaging	TCGA-G4-6588-01_A2030Pfs*18	Without Annotated
TCGA-GC-A6I1-01	Bladder Urothelial Carcinoma (TCGA, PanCancer Atlas)	Bladder Urothelial Carcinoma	D529N	TCGA-GC-A6I1	Missense_Mutation	529	Non-Exo Domain	chr12	133249314	133249314	C	T	T	B	B	POLE	Benign	TCGA-GC-A6I1-01_D529N	Without Annotated
TCGA-GD-A2C5-01	Bladder Urothelial Carcinoma (TCGA, PanCancer Atlas)	Bladder Urothelial Carcinoma	D1960H	TCGA-GD-A2C5	Missense_Mutation	1960	Non-Exo Domain	chr12	133210898	133210898	C	G	D	B	B	POLE	Benign	TCGA-GD-A2C5-01_D1960H	Without Annotated
TCGA-GN-A4U8-06	Skin Cutaneous Melanoma (TCGA, PanCancer Atlas)	Cutaneous Melanoma	A760V	TCGA-GN-A4U8	Missense_Mutation	760	Non-Exo Domain	chr12	133244129	133244129	G	A	D	D	D	POLE	Damaging	TCGA-GN-A4U8-06_A760V	Without Annotated
TCGA-GV-A6ZA-01	Bladder Urothelial Carcinoma (TCGA, PanCancer Atlas)	Bladder Urothelial Carcinoma	L1593V	TCGA-GV-A6ZA	Missense_Mutation	1593	Non-Exo Domain	chr12	133219267	133219267	G	C	T	B	B	POLE	Benign	TCGA-GV-A6ZA-01_L1593V	Without Annotated
TCGA-HC-A48F-01	Prostate Adenocarcinoma (TCGA, PanCancer Atlas)	Prostate Adenocarcinoma	L1220P	TCGA-HC-A48F	Missense_Mutation	1220	Non-Exo Domain	chr12	133226399	133226399	A	G	T	B	B	POLE	Benign	TCGA-HC-A48F-01_L1220P	Without Annotated
TCGA-HC-A8D0-01	Prostate Adenocarcinoma (TCGA, PanCancer Atlas)	Prostate Adenocarcinoma	D392Gfs*25	TCGA-HC-A8D0	Truncating	392	Exo Domain	chr12	133252018	133252037	TGTACTCCCCCTGGCTGTCC	-	.	.	.	POLE	Damaging	TCGA-HC-A8D0-01_D392Gfs*25	Without Annotated
TCGA-HF-7136-01	Stomach Adenocarcinoma (TCGA, PanCancer Atlas)	Stomach Adenocarcinoma	C112F	TCGA-HF-7136	Missense_Mutation	112	Non-Exo Domain	chr12	133256628	133256628	C	A	T	B	B	POLE	Benign	TCGA-HF-7136-01_C112F	Without Annotated
TCGA-HF-A5NB-01	Stomach Adenocarcinoma (TCGA, PanCancer Atlas)	Mucinous Stomach Adenocarcinoma	A1416V	TCGA-HF-A5NB	Missense_Mutation	1416	Non-Exo Domain	chr12	133220466	133220466	G	A	T	B	B	POLE	Benign	TCGA-HF-A5NB-01_A1416V	Without Annotated
TCGA-HF-A5NB-01	Stomach Adenocarcinoma (TCGA, PanCancer Atlas)	Mucinous Stomach Adenocarcinoma	Y1398*	TCGA-HF-A5NB	Truncating	1398	Non-Exo Domain	chr12	133220519	133220520	AT	-	.	.	.	POLE	Damaging	TCGA-HF-A5NB-01_Y1398*	Without Annotated
TCGA-HT-8564-01	Brain Lower Grade Glioma (TCGA, PanCancer Atlas)	Astrocytoma	R1879C	TCGA-HT-8564	Missense_Mutation	1879	Non-Exo Domain	chr12	133214643	133214643	G	A	D	D	P	POLE	Damaging	TCGA-HT-8564-01_R1879C	Without Annotated
TCGA-HU-A4GQ-01	Stomach Adenocarcinoma (TCGA, PanCancer Atlas)	Tubular Stomach Adenocarcinoma	D1747N	TCGA-HU-A4GQ	Missense_Mutation	1747	Non-Exo Domain	chr12	133218372	133218372	C	T	D	D	P	POLE	Damaging	TCGA-HU-A4GQ-01_D1747N	Without Annotated
TCGA-HU-A4GT-01	Stomach Adenocarcinoma (TCGA, PanCancer Atlas)	Tubular Stomach Adenocarcinoma	V551Ffs*12	TCGA-HU-A4GT	Truncating	551	Non-Exo Domain	chr12	133249248	133249248	C	0	.	.	.	POLE	Damaging	TCGA-HU-A4GT-01_V551Ffs*12	Without Annotated
TCGA-HU-A4GU-01	Stomach Adenocarcinoma (TCGA, PanCancer Atlas)	Diffuse Type Stomach Adenocarcinoma	E1956G	TCGA-HU-A4GU	Missense_Mutation	1956	Non-Exo Domain	chr12	133210909	133210909	T	C	T	B	B	POLE	Benign	TCGA-HU-A4GU-01_E1956G	Without Annotated
TCGA-HU-A4H8-01	Stomach Adenocarcinoma (TCGA, PanCancer Atlas)	Tubular Stomach Adenocarcinoma	R821C	TCGA-HU-A4H8	Missense_Mutation	821	Non-Exo Domain	chr12	133241895	133241895	G	A	D	D	D	POLE	Damaging	TCGA-HU-A4H8-01_R821C	Without Annotated
TCGA-IB-7651-01	Pancreatic Adenocarcinoma (TCGA, PanCancer Atlas)	Pancreatic Adenocarcinoma	P286R	TCGA-IB-7651	Missense_Mutation	286	Exo Domain	chr12	133253184	133253184	G	C	D	D	D	POLE	Damaging	TCGA-IB-7651-01_P286R	Annotated-Driver
TCGA-IB-7651-01	Pancreatic Adenocarcinoma (TCGA, PanCancer Atlas)	Pancreatic Adenocarcinoma	A2243T	TCGA-IB-7651	Missense_Mutation	2243	Non-Exo Domain	chr12	133201511	133201511	C	T	T	B	B	POLE	Benign	TCGA-IB-7651-01_A2243T	Without Annotated
TCGA-IB-7651-01	Pancreatic Adenocarcinoma (TCGA, PanCancer Atlas)	Pancreatic Adenocarcinoma	P441L	TCGA-IB-7651	Missense_Mutation	441	Exo Domain	chr12	133250198	133250198	G	A	D	D	D	POLE	Damaging	TCGA-IB-7651-01_P441L	Without Annotated
TCGA-IB-7651-01	Pancreatic Adenocarcinoma (TCGA, PanCancer Atlas)	Pancreatic Adenocarcinoma	H1440R	TCGA-IB-7651	Missense_Mutation	1440	Non-Exo Domain	chr12	133220118	133220118	T	C	T	B	B	POLE	Benign	TCGA-IB-7651-01_H1440R	Without Annotated
TCGA-IB-7651-01	Pancreatic Adenocarcinoma (TCGA, PanCancer Atlas)	Pancreatic Adenocarcinoma	X1335_splice	TCGA-IB-7651	Truncating	1335	Non-Exo Domain	chr12	133225890	133225890	A	G	.	.	.	POLE	Damaging	TCGA-IB-7651-01_X1335_splice	Without Annotated
TCGA-IB-7651-01	Pancreatic Adenocarcinoma (TCGA, PanCancer Atlas)	Pancreatic Adenocarcinoma	L1327M	TCGA-IB-7651	Missense_Mutation	1327	Non-Exo Domain	chr12	133225918	133225918	G	T	T	B	B	POLE	Benign	TCGA-IB-7651-01_L1327M	Without Annotated
TCGA-IN-A6RL-01	Stomach Adenocarcinoma (TCGA, PanCancer Atlas)	Stomach Adenocarcinoma	N2117D	TCGA-IN-A6RL	Missense_Mutation	2117	Non-Exo Domain	chr12	133202885	133202885	T	C	T	B	B	POLE	Benign	TCGA-IN-A6RL-01_N2117D	Without Annotated
TCGA-JW-A5VJ-01	Cervical Squamous Cell Carcinoma (TCGA, PanCancer Atlas)	Cervical Squamous Cell Carcinoma	E851Q	TCGA-JW-A5VJ	Missense_Mutation	851	Non-Exo Domain	chr12	133240966	133240966	C	G	D	D	D	POLE	Damaging	TCGA-JW-A5VJ-01_E851Q	Without Annotated
TCGA-K4-A54R-01	Bladder Urothelial Carcinoma (TCGA, PanCancer Atlas)	Bladder Urothelial Carcinoma	X68_splice	TCGA-K4-A54R	Truncating	68	Non-Exo Domain	chr12	133257723	133257723	C	T	.	.	.	POLE	Damaging	TCGA-K4-A54R-01_X68_splice	Without Annotated
TCGA-KK-A59V-01	Prostate Adenocarcinoma (TCGA, PanCancer Atlas)	Prostate Adenocarcinoma	V240M	TCGA-KK-A59V	Missense_Mutation	240	Non-Exo Domain	chr12	133254166	133254166	C	T	D	D	D	POLE	Damaging	TCGA-KK-A59V-01_V240M	Without Annotated
TCGA-KN-8428-01	Kidney Chromophobe (TCGA, PanCancer Atlas)	Chromophobe Renal Cell Carcinoma	V437M	TCGA-KN-8428	Missense_Mutation	437	Exo Domain	chr12	133250211	133250211	C	T	T	D	P	POLE	Benign	TCGA-KN-8428-01_V437M	Without Annotated
TCGA-KQ-A41N-01	Bladder Urothelial Carcinoma (TCGA, PanCancer Atlas)	Bladder Urothelial Carcinoma	Q1332H	TCGA-KQ-A41N	Missense_Mutation	1332	Non-Exo Domain	chr12	133225901	133225901	C	A	D	P	P	POLE	Damaging	TCGA-KQ-A41N-01_Q1332H	Without Annotated
TCGA-KQ-A41P-01	Bladder Urothelial Carcinoma (TCGA, PanCancer Atlas)	Bladder Urothelial Carcinoma	M1998I	TCGA-KQ-A41P	Missense_Mutation	1998	Non-Exo Domain	chr12	133210782	133210782	C	G	T	B	B	POLE	Benign	TCGA-KQ-A41P-01_M1998I	Without Annotated
TCGA-L5-A4OI-01	Esophageal Adenocarcinoma (TCGA, PanCancer Atlas)	Esophageal Adenocarcinoma	R1390H	TCGA-L5-A4OI	Missense_Mutation	1390	Non-Exo Domain	chr12	133220544	133220544	C	T	T	P	B	POLE	Benign	TCGA-L5-A4OI-01_R1390H	Without Annotated
TCGA-L5-A4OT-01	Esophageal Adenocarcinoma (TCGA, PanCancer Atlas)	Esophageal Adenocarcinoma	G57R	TCGA-L5-A4OT	Missense_Mutation	57	Non-Exo Domain	chr12	133257759	133257759	C	G	T	B	B	POLE	Benign	TCGA-L5-A4OT-01_G57R	Without Annotated
TCGA-L5-A8NJ-01	Esophageal Adenocarcinoma (TCGA, PanCancer Atlas)	Esophageal Adenocarcinoma	K425M	TCGA-L5-A8NJ	Missense_Mutation	425	Exo Domain	chr12	133250246	133250246	T	A	D	D	D	POLE	Damaging	TCGA-L5-A8NJ-01_K425M	Without Annotated
TCGA-L5-A8NM-01	Esophageal Adenocarcinoma (TCGA, PanCancer Atlas)	Esophageal Adenocarcinoma	T1583Hfs*11	TCGA-L5-A8NM	Truncating	1583	Non-Exo Domain	chr12	133219301	133219301	C	0	.	.	.	POLE	Damaging	TCGA-L5-A8NM-01_T1583Hfs*11	Without Annotated
TCGA-L5-A8NM-01	Esophageal Adenocarcinoma (TCGA, PanCancer Atlas)	Esophageal Adenocarcinoma	G817C	TCGA-L5-A8NM	Missense_Mutation	817	Non-Exo Domain	chr12	133241907	133241907	C	A	D	D	D	POLE	Damaging	TCGA-L5-A8NM-01_G817C	Without Annotated
TCGA-L5-A8NS-01	Esophageal Adenocarcinoma (TCGA, PanCancer Atlas)	Esophageal Adenocarcinoma	P1164A	TCGA-L5-A8NS	Missense_Mutation	1164	Non-Exo Domain	chr12	133233814	133233814	G	C	D	D	D	POLE	Damaging	TCGA-L5-A8NS-01_P1164A	Without Annotated
TCGA-LN-A9FQ-01	Esophageal Adenocarcinoma (TCGA, PanCancer Atlas)	Esophageal Squamous Cell Carcinoma	V2025M	TCGA-LN-A9FQ	Missense_Mutation	2025	Non-Exo Domain	chr12	133209313	133209313	C	T	D	P	B	POLE	Damaging	TCGA-LN-A9FQ-01_V2025M	Without Annotated
TCGA-LT-A5Z6-01	Bladder Urothelial Carcinoma (TCGA, PanCancer Atlas)	Bladder Urothelial Carcinoma	G1945V	TCGA-LT-A5Z6	Missense_Mutation	1945	Non-Exo Domain	chr12	133210942	133210942	C	A	T	B	B	POLE	Benign	TCGA-LT-A5Z6-01_G1945V	Without Annotated
TCGA-LT-A8JT-01	Bladder Urothelial Carcinoma (TCGA, PanCancer Atlas)	Bladder Urothelial Carcinoma	A1375V	TCGA-LT-A8JT	Missense_Mutation	1375	Non-Exo Domain	chr12	133225540	133225540	G	A	T	B	B	POLE	Benign	TCGA-LT-A8JT-01_A1375V	Without Annotated
TCGA-MQ-A4LC-01	Mesothelioma (TCGA, PanCancer Atlas)	Pleural Mesothelioma, Epithelioid Type	G1065V	TCGA-MQ-A4LC	Missense_Mutation	1065	Non-Exo Domain	chr12	133235962	133235962	C	A	D	D	D	POLE	Damaging	TCGA-MQ-A4LC-01_G1065V	Without Annotated
TCGA-NC-A5HQ-01	Lung Squamous Cell Carcinoma (TCGA, PanCancer Atlas)	Lung Squamous Cell Carcinoma	X1576_splice	TCGA-NC-A5HQ	Truncating	1576	Non-Exo Domain	chr12	133219405	133219405	C	A	.	.	.	POLE	Damaging	TCGA-NC-A5HQ-01_X1576_splice	Without Annotated
TCGA-ND-A4WC-01	Uterine Carcinosarcoma (TCGA, PanCancer Atlas)	Uterine Carcinosarcoma/Uterine Malignant Mixed Mullerian Tumor	P286R	TCGA-ND-A4WC	Missense_Mutation	286	Exo Domain	chr12	133253184	133253184	G	C	D	D	D	POLE	Damaging	TCGA-ND-A4WC-01_P286R	Annotated-Driver
TCGA-NH-A50U-01	Colorectal Adenocarcinoma (TCGA, PanCancer Atlas)	Mucinous Adenocarcinoma of the Colon and Rectum	A2040V	TCGA-NH-A50U	Missense_Mutation	2040	Non-Exo Domain	chr12	133209267	133209267	G	A	T	B	B	POLE	Benign	TCGA-NH-A50U-01_A2040V	Without Annotated
TCGA-NH-A5IV-01	Colorectal Adenocarcinoma (TCGA, PanCancer Atlas)	Colon Adenocarcinoma	L698Cfs*94	TCGA-NH-A5IV	Truncating	698	Non-Exo Domain	chr12	133245024	133245024	G	0	.	.	.	POLE	Damaging	TCGA-NH-A5IV-01_L698Cfs*94	Without Annotated
TCGA-NJ-A55A-01	Lung Adenocarcinoma (TCGA, PanCancer Atlas)	Lung Adenocarcinoma	P564L	TCGA-NJ-A55A	Missense_Mutation	564	Non-Exo Domain	chr12	133248904	133248904	G	A	T	D	D	POLE	Benign	TCGA-NJ-A55A-01_P564L	Without Annotated
TCGA-O2-A52N-01	Lung Squamous Cell Carcinoma (TCGA, PanCancer Atlas)	Lung Squamous Cell Carcinoma	R1839C	TCGA-O2-A52N	Missense_Mutation	1839	Non-Exo Domain	chr12	133215748	133215748	G	A	D	D	D	POLE	Damaging	TCGA-O2-A52N-01_R1839C	Without Annotated
TCGA-O2-A52N-01	Lung Squamous Cell Carcinoma (TCGA, PanCancer Atlas)	Lung Squamous Cell Carcinoma	L493V	TCGA-O2-A52N	Missense_Mutation	493	Non-Exo Domain	chr12	133249422	133249422	G	C	D	D	D	POLE	Damaging	TCGA-O2-A52N-01_L493V	Without Annotated
TCGA-O2-A52S-01	Lung Squamous Cell Carcinoma (TCGA, PanCancer Atlas)	Lung Squamous Cell Carcinoma	R1041Q	TCGA-O2-A52S	Missense_Mutation	1041	Non-Exo Domain	chr12	133236034	133236034	C	T	D	D	D	POLE	Damaging	TCGA-O2-A52S-01_R1041Q	Without Annotated
TCGA-OR-A5J5-01	Adrenocortical Carcinoma (TCGA, PanCancer Atlas)	Adrenocortical Carcinoma	T457M	TCGA-OR-A5J5	Missense_Mutation	457	Exo Domain	chr12	133249853	133249853	G	A	D	D	D	POLE	Damaging	TCGA-OR-A5J5-01_T457M	Without Annotated
TCGA-OR-A5K2-01	Adrenocortical Carcinoma (TCGA, PanCancer Atlas)	Adrenocortical Carcinoma	T457R	TCGA-OR-A5K2	Missense_Mutation	457	Exo Domain	chr12	133249853	133249853	G	C	D	P	P	POLE	Damaging	TCGA-OR-A5K2-01_T457R	Without Annotated
TCGA-P4-AAVL-01	Kidney Renal Papillary Cell Carcinoma (TCGA, PanCancer Atlas)	Papillary Renal Cell Carcinoma	L1537F	TCGA-P4-AAVL	Missense_Mutation	1537	Non-Exo Domain	chr12	133219525	133219525	G	A	T	B	B	POLE	Benign	TCGA-P4-AAVL-01_L1537F	Without Annotated
TCGA-QB-A6FS-06	Skin Cutaneous Melanoma (TCGA, PanCancer Atlas)	Cutaneous Melanoma	P1549S	TCGA-QB-A6FS	Missense_Mutation	1549	Non-Exo Domain	chr12	133219489	133219489	G	A	T	B	B	POLE	Benign	TCGA-QB-A6FS-06_P1549S	Without Annotated
TCGA-QF-A5YS-01	Uterine Corpus Endometrial Carcinoma (TCGA, PanCancer Atlas)	Uterine Mixed Endometrial Carcinoma	P286R	TCGA-QF-A5YS	Missense_Mutation	286	Exo Domain	chr12	133253184	133253184	G	C	D	D	D	POLE	Damaging	TCGA-QF-A5YS-01_P286R	Annotated-Driver
TCGA-QK-AA3J-01	Head and Neck Squamous Cell Carcinoma (TCGA, PanCancer Atlas)	Head and Neck Squamous Cell Carcinoma	E1091D	TCGA-QK-AA3J	Missense_Mutation	1091	Non-Exo Domain	chr12	133235883	133235883	C	G	D	P	P	POLE	Damaging	TCGA-QK-AA3J-01_E1091D	Without Annotated
TCGA-QQ-A5VA-01	Sarcoma (TCGA, PanCancer Atlas)	Dedifferentiated Liposarcoma	I556V	TCGA-QQ-A5VA	Missense_Mutation	556	Non-Exo Domain	chr12	133249233	133249233	T	C	D	D	P	POLE	Damaging	TCGA-QQ-A5VA-01_I556V	Without Annotated
TCGA-QR-A700-01	Pheochromocytoma and Paraganglioma (TCGA, PanCancer Atlas)	Pheochromocytoma	G1378D	TCGA-QR-A700	Missense_Mutation	1378	Non-Exo Domain	chr12	133225531	133225531	C	T	T	B	B	POLE	Benign	TCGA-QR-A700-01_G1378D	Without Annotated
TCGA-QS-A5YQ-01	Uterine Corpus Endometrial Carcinoma (TCGA, PanCancer Atlas)	Uterine Endometrioid Carcinoma	P286R	TCGA-QS-A5YQ	Missense_Mutation	286	Exo Domain	chr12	133253184	133253184	G	C	D	D	D	POLE	Damaging	TCGA-QS-A5YQ-01_P286R	Annotated-Driver
TCGA-R5-A7ZI-01	Stomach Adenocarcinoma (TCGA, PanCancer Atlas)	Diffuse Type Stomach Adenocarcinoma	M829V	TCGA-R5-A7ZI	Missense_Mutation	829	Non-Exo Domain	chr12	133241032	133241032	T	C	D	D	D	POLE	Damaging	TCGA-R5-A7ZI-01_M829V	Without Annotated
TCGA-SJ-A6ZI-01	Uterine Corpus Endometrial Carcinoma (TCGA, PanCancer Atlas)	Uterine Endometrioid Carcinoma	A1010T	TCGA-SJ-A6ZI	Missense_Mutation	1010	Non-Exo Domain	chr12	133237587	133237587	C	T	D	D	D	POLE	Damaging	TCGA-SJ-A6ZI-01_A1010T	Without Annotated
TCGA-SY-A9G5-01	Bladder Urothelial Carcinoma (TCGA, PanCancer Atlas)	Bladder Urothelial Carcinoma	E575Q	TCGA-SY-A9G5	Missense_Mutation	575	Non-Exo Domain	chr12	133248872	133248872	C	G	D	P	B	POLE	Damaging	TCGA-SY-A9G5-01_E575Q	Without Annotated
TCGA-VQ-A8P2-01	Stomach Adenocarcinoma (TCGA, PanCancer Atlas)	Mucinous Stomach Adenocarcinoma	P286L	TCGA-VQ-A8P2	Missense_Mutation	286	Exo Domain	chr12	133253184	133253184	G	A	D	D	D	POLE	Damaging	TCGA-VQ-A8P2-01_P286L	Without Annotated
TCGA-VQ-A8P2-01	Stomach Adenocarcinoma (TCGA, PanCancer Atlas)	Mucinous Stomach Adenocarcinoma	A1778D	TCGA-VQ-A8P2	Missense_Mutation	1778	Non-Exo Domain	chr12	133218278	133218278	G	T	T	B	B	POLE	Benign	TCGA-VQ-A8P2-01_A1778D	Without Annotated
TCGA-VQ-A8P2-01	Stomach Adenocarcinoma (TCGA, PanCancer Atlas)	Mucinous Stomach Adenocarcinoma	T449M	TCGA-VQ-A8P2	Missense_Mutation	449	Exo Domain	chr12	133250174	133250174	G	A	T	B	B	POLE	Benign	TCGA-VQ-A8P2-01_T449M	Without Annotated
TCGA-VQ-A8PX-01	Stomach Adenocarcinoma (TCGA, PanCancer Atlas)	Intestinal Type Stomach Adenocarcinoma	G2226R	TCGA-VQ-A8PX	Missense_Mutation	2226	Non-Exo Domain	chr12	133201562	133201562	C	T	T	B	B	POLE	Benign	TCGA-VQ-A8PX-01_G2226R	Without Annotated
TCGA-VQ-A91D-01	Stomach Adenocarcinoma (TCGA, PanCancer Atlas)	Intestinal Type Stomach Adenocarcinoma	R2017C	TCGA-VQ-A91D	Missense_Mutation	2017	Non-Exo Domain	chr12	133209337	133209337	G	A	T	B	B	POLE	Benign	TCGA-VQ-A91D-01_R2017C	Without Annotated
TCGA-VQ-A91D-01	Stomach Adenocarcinoma (TCGA, PanCancer Atlas)	Intestinal Type Stomach Adenocarcinoma	R1324C	TCGA-VQ-A91D	Missense_Mutation	1324	Non-Exo Domain	chr12	133225927	133225927	G	A	D	D	D	POLE	Damaging	TCGA-VQ-A91D-01_R1324C	Without Annotated
TCGA-VQ-A91K-01	Stomach Adenocarcinoma (TCGA, PanCancer Atlas)	Intestinal Type Stomach Adenocarcinoma	F699Vfs*11	TCGA-VQ-A91K	Truncating	699	Non-Exo Domain	chr12	133245023	133245023	0	G	.	.	.	POLE	Damaging	TCGA-VQ-A91K-01_F699Vfs*11	Without Annotated
TCGA-VQ-A91K-01	Stomach Adenocarcinoma (TCGA, PanCancer Atlas)	Intestinal Type Stomach Adenocarcinoma	T1738N	TCGA-VQ-A91K	Missense_Mutation	1738	Non-Exo Domain	chr12	133218398	133218398	G	T	D	D	P	POLE	Damaging	TCGA-VQ-A91K-01_T1738N	Without Annotated
TCGA-VQ-A91K-01	Stomach Adenocarcinoma (TCGA, PanCancer Atlas)	Intestinal Type Stomach Adenocarcinoma	A1699D	TCGA-VQ-A91K	Missense_Mutation	1699	Non-Exo Domain	chr12	133218840	133218840	G	T	T	B	B	POLE	Benign	TCGA-VQ-A91K-01_A1699D	Without Annotated
TCGA-VQ-A924-01	Stomach Adenocarcinoma (TCGA, PanCancer Atlas)	Tubular Stomach Adenocarcinoma	R712C	TCGA-VQ-A924	Missense_Mutation	712	Non-Exo Domain	chr12	133244981	133244981	G	A	D	D	P	POLE	Damaging	TCGA-VQ-A924-01_R712C	Without Annotated
TCGA-VS-A9UJ-01	Cervical Squamous Cell Carcinoma (TCGA, PanCancer Atlas)	Cervical Squamous Cell Carcinoma	G1216S	TCGA-VS-A9UJ	Missense_Mutation	1216	Non-Exo Domain	chr12	133226412	133226412	C	T	T	P	B	POLE	Benign	TCGA-VS-A9UJ-01_G1216S	Without Annotated
TCGA-VS-A9UM-01	Cervical Squamous Cell Carcinoma (TCGA, PanCancer Atlas)	Cervical Squamous Cell Carcinoma	N841D	TCGA-VS-A9UM	Missense_Mutation	841	Non-Exo Domain	chr12	133240996	133240996	T	C	T	B	B	POLE	Benign	TCGA-VS-A9UM-01_N841D	Without Annotated
TCGA-W3-A828-06	Skin Cutaneous Melanoma (TCGA, PanCancer Atlas)	Cutaneous Melanoma	P418S	TCGA-W3-A828	Missense_Mutation	418	Exo Domain	chr12	133250268	133250268	G	A	D	D	D	POLE	Damaging	TCGA-W3-A828-06_P418S	Without Annotated
TCGA-W5-AA39-01	Cholangiocarcinoma (TCGA, PanCancer Atlas)	Intrahepatic Cholangiocarcinoma	V2133L	TCGA-W5-AA39	Missense_Mutation	2133	Non-Exo Domain	chr12	133202837	133202837	C	A	T	B	B	POLE	Benign	TCGA-W5-AA39-01_V2133L	Without Annotated
TCGA-WA-A7GZ-01	Head and Neck Squamous Cell Carcinoma (TCGA, PanCancer Atlas)	Head and Neck Squamous Cell Carcinoma	K1804R	TCGA-WA-A7GZ	Missense_Mutation	1804	Non-Exo Domain	chr12	133215852	133215852	T	C	T	B	B	POLE	Benign	TCGA-WA-A7GZ-01_K1804R	Without Annotated
TCGA-WS-AB45-01	Colorectal Adenocarcinoma (TCGA, PanCancer Atlas)	Mucinous Adenocarcinoma of the Colon and Rectum	A2030Pfs*18	TCGA-WS-AB45	Truncating	2030	Non-Exo Domain	chr12	133209298	133209298	C	0	.	.	.	POLE	Damaging	TCGA-WS-AB45-01_A2030Pfs*18	Without Annotated
TCGA-WS-AB45-01	Colorectal Adenocarcinoma (TCGA, PanCancer Atlas)	Mucinous Adenocarcinoma of the Colon and Rectum	V2152M	TCGA-WS-AB45	Missense_Mutation	2152	Non-Exo Domain	chr12	133202780	133202780	C	T	D	D	P	POLE	Damaging	TCGA-WS-AB45-01_V2152M	Without Annotated
TCGA-WS-AB45-01	Colorectal Adenocarcinoma (TCGA, PanCancer Atlas)	Mucinous Adenocarcinoma of the Colon and Rectum	K1383R	TCGA-WS-AB45	Missense_Mutation	1383	Non-Exo Domain	chr12	133225516	133225516	T	C	T	P	B	POLE	Benign	TCGA-WS-AB45-01_K1383R	Without Annotated
TCGA-WS-AB45-01	Colorectal Adenocarcinoma (TCGA, PanCancer Atlas)	Mucinous Adenocarcinoma of the Colon and Rectum	R924H	TCGA-WS-AB45	Missense_Mutation	924	Non-Exo Domain	chr12	133238206	133238206	C	T	T	B	B	POLE	Benign	TCGA-WS-AB45-01_R924H	Without Annotated
TCGA-WY-A85D-01	Brain Lower Grade Glioma (TCGA, PanCancer Atlas)	Oligoastrocytoma	E1428D	TCGA-WY-A85D	Missense_Mutation	1428	Non-Exo Domain	chr12	133220429	133220429	C	G	D	D	D	POLE	Damaging	TCGA-WY-A85D-01_E1428D	Without Annotated
TCGA-X6-A7WD-01	Sarcoma (TCGA, PanCancer Atlas)	Leiomyosarcoma	R1471C	TCGA-X6-A7WD	Missense_Mutation	1471	Non-Exo Domain	chr12	133220026	133220026	G	A	T	B	B	POLE	Benign	TCGA-X6-A7WD-01_R1471C	Without Annotated
TCGA-X6-A8C5-01	Sarcoma (TCGA, PanCancer Atlas)	Leiomyosarcoma	T323S	TCGA-X6-A8C5	Missense_Mutation	323	Exo Domain	chr12	133252732	133252732	G	C	D	D	D	POLE	Damaging	TCGA-X6-A8C5-01_T323S	Without Annotated
TCGA-XF-A8HD-01	Bladder Urothelial Carcinoma (TCGA, PanCancer Atlas)	Bladder Urothelial Carcinoma	E1599*	TCGA-XF-A8HD	Truncating	1599	Non-Exo Domain	chr12	133219249	133219249	C	A	.	.	.	POLE	Damaging	TCGA-XF-A8HD-01_E1599*	Without Annotated
TCGA-XF-A9SM-01	Bladder Urothelial Carcinoma (TCGA, PanCancer Atlas)	Bladder Urothelial Carcinoma	E2085K	TCGA-XF-A9SM	Missense_Mutation	2085	Non-Exo Domain	chr12	133208978	133208978	C	T	T	B	B	POLE	Benign	TCGA-XF-A9SM-01_E2085K	Without Annotated
TCGA-XF-AAN3-01	Bladder Urothelial Carcinoma (TCGA, PanCancer Atlas)	Bladder Urothelial Carcinoma	D23H	TCGA-XF-AAN3	Missense_Mutation	23	Non-Exo Domain	chr12	133257861	133257861	C	G	D	D	D	POLE	Damaging	TCGA-XF-AAN3-01_D23H	Without Annotated
TCGA-XK-AAIW-01	Prostate Adenocarcinoma (TCGA, PanCancer Atlas)	Prostate Adenocarcinoma	A465V	TCGA-XK-AAIW	Missense_Mutation	465	Exo Domain	chr12	133249829	133249829	G	A	D	D	D	POLE	Damaging	TCGA-XK-AAIW-01_A465V	Without Annotated
TCGA-XK-AAIW-01	Prostate Adenocarcinoma (TCGA, PanCancer Atlas)	Prostate Adenocarcinoma	A1495T	TCGA-XK-AAIW	Missense_Mutation	1495	Non-Exo Domain	chr12	133219878	133219878	C	T	T	B	B	POLE	Benign	TCGA-XK-AAIW-01_A1495T	Without Annotated
TCGA-Y8-A8RZ-01	Kidney Renal Papillary Cell Carcinoma (TCGA, PanCancer Atlas)	Papillary Renal Cell Carcinoma	A341=	TCGA-Y8-A8RZ	Truncating	341	Exo Domain	chr12	133252404	133252404	A	G	.	.	.	POLE	Damaging	TCGA-Y8-A8RZ-01_A341=	Without Annotated
TCGA-ZB-A963-01	Thymoma (TCGA, PanCancer Atlas)	Thymoma	A2002=	TCGA-ZB-A963	Truncating	2002	Non-Exo Domain	chr12	133209380	133209380	C	T	.	.	.	POLE	Damaging	TCGA-ZB-A963-01_A2002=	Without Annotated
TCGA-ZF-A9R0-01	Bladder Urothelial Carcinoma (TCGA, PanCancer Atlas)	Bladder Urothelial Carcinoma	H242D	TCGA-ZF-A9R0	Missense_Mutation	242	Non-Exo Domain	chr12	133254026	133254026	G	C	T	B	B	POLE	Benign	TCGA-ZF-A9R0-01_H242D	Without Annotated
TCGA-ZF-A9R9-01	Bladder Urothelial Carcinoma (TCGA, PanCancer Atlas)	Bladder Urothelial Carcinoma	A1437dup	TCGA-ZF-A9R9	In_Frame	1437	Non-Exo Domain	chr12	133220126	133220126	-	GCC	.	.	.	POLE	Damaging	TCGA-ZF-A9R9-01_A1437dup	Without Annotated
TCGA-ZF-A9RC-01	Bladder Urothelial Carcinoma (TCGA, PanCancer Atlas)	Bladder Urothelial Carcinoma	E1784K	TCGA-ZF-A9RC	Missense_Mutation	1784	Non-Exo Domain	chr12	133218261	133218261	C	T	D	P	P	POLE	Damaging	TCGA-ZF-A9RC-01_E1784K	Without Annotated
UCCC_NIH_24	Uterine Clear Cell Carcinoma (NIH, Cancer 2017)	Uterine Clear Cell Carcinoma	F367Lfs*15	UCCC_NIH_24	Truncating	367	Exo Domain	chr12	133252331	133252331	A	0	.	.	.	POLE	Damaging	UCCC_NIH_24_F367Lfs*15	Without Annotated
VSCC9	Squamous Cell Carcinoma of the Vulva (CUK, Exp Mol Med 2018)	Squamous Cell Carcinoma of the Vulva/Vagina	R1041Q	VSCC9	Missense_Mutation	1041	Non-Exo Domain	chr12	133236034	133236034	C	T	D	D	D	POLE	Damaging	VSCC9_R1041Q	Without Annotated
WCM-UTUC-1399	Upper Tract Urothelial Carcinoma (Cornell/Baylor/MDACC, Nat Comm 2019)	Upper Tract Urothelial Carcinoma	E1377D	WCM-UTUC-1399	Missense_Mutation	1377	Non-Exo Domain	chr12	133225533	133225533	C	A	T	B	B	POLE	Benign	WCM-UTUC-1399_E1377D	Without Annotated
WCM117_4	Urothelial Carcinoma (Cornell/Trento, Nat Gen 2016)	Bladder/Urinary Tract	R1160H	WCM117	Missense_Mutation	1160	Non-Exo Domain	chr12	133233825	133233825	C	T	D	D	D	POLE	Damaging	WCM117_4_R1160H	Without Annotated
WCM118_1	Urothelial Carcinoma (Cornell/Trento, Nat Gen 2016)	Bladder/Urinary Tract	R1160H	WCM118	Missense_Mutation	1160	Non-Exo Domain	chr12	133233825	133233825	C	T	D	D	D	POLE	Damaging	WCM118_1_R1160H	Without Annotated
WCM561_1	Urothelial Carcinoma (Cornell/Trento, Nat Gen 2016)	Bladder/Urinary Tract	R1160H	WCM561	Missense_Mutation	1160	Non-Exo Domain	chr12	133233825	133233825	C	T	D	D	D	POLE	Damaging	WCM561_1_R1160H	Without Annotated
WCM650_Z1	Metastatic Prostate Adenocarcinoma (SU2C/PCF Dream Team, PNAS 2019)	Prostate Adenocarcinoma	V755A	96115626	Missense_Mutation	755	Non-Exo Domain	chr12	133244144	133244144	A	G	D	D	D	POLE	Damaging	WCM650_Z1_V755A	Without Annotated
XRN-1V4TCC	Adenoid Cystic Carcinoma Project (2019)	Adenoid Cystic Carcinoma	I843V	XRN-1V4TCC	Missense_Mutation	843	Non-Exo Domain	chr12	133240990	133240990	T	C	D	D	D	POLE	Damaging	XRN-1V4TCC_I843V	Without Annotated
XRN-2NBJQR	Adenoid Cystic Carcinoma Project (2019)	Adenoid Cystic Carcinoma	S945F	XRN-2NBJQR	Missense_Mutation	945	Non-Exo Domain	chr12	133238143	133238143	G	A	D	D	D	POLE	Damaging	XRN-2NBJQR_S945F	Without Annotated
XRN-50MLWK	Adenoid Cystic Carcinoma Project (2019)	Adenoid Cystic Carcinoma	S314A	XRN-50MLWK	Missense_Mutation	314	Exo Domain	chr12	133252760	133252760	A	C	T	B	B	POLE	Benign	XRN-50MLWK_S314A	Without Annotated
XRN-759SA6	Adenoid Cystic Carcinoma Project (2019)	Adenoid Cystic Carcinoma of the Lung	A1885T	XRN-759SA6	Missense_Mutation	1885	Non-Exo Domain	chr12	133214625	133214625	C	T	D	P	B	POLE	Damaging	XRN-759SA6_A1885T	Without Annotated
XRN-EL64B2	Adenoid Cystic Carcinoma Project (2019)	Adenoid Cystic Carcinoma	R231C	XRN-EL64B2	Missense_Mutation	231	Non-Exo Domain	chr12	133254193	133254193	G	A	D	D	D	POLE	Damaging	XRN-EL64B2_R231C	Without Annotated
XRN-GYPY72	Adenoid Cystic Carcinoma Project (2019)	Adenoid Cystic Carcinoma	S314A	XRN-GYPY72	Missense_Mutation	314	Exo Domain	chr12	133252760	133252760	A	C	T	B	B	POLE	Benign	XRN-GYPY72_S314A	Without Annotated
XRN-J8KXQQ	Adenoid Cystic Carcinoma Project (2019)	Adenoid Cystic Carcinoma	I2246M	XRN-J8KXQQ	Missense_Mutation	2246	Non-Exo Domain	chr12	133201500	133201500	G	C	D	B	B	POLE	Benign	XRN-J8KXQQ_I2246M	Without Annotated
XRN-KCJYCC	Adenoid Cystic Carcinoma Project (2019)	Adenoid Cystic Carcinoma	G531R	XRN-KCJYCC	Missense_Mutation	531	Non-Exo Domain	chr12	133249308	133249308	C	T	D	D	D	POLE	Damaging	XRN-KCJYCC_G531R	Without Annotated
XRN-MDA5Y0	Adenoid Cystic Carcinoma Project (2019)	Adenoid Cystic Carcinoma of the Lung	V1800M	XRN-MDA5Y0	Missense_Mutation	1800	Non-Exo Domain	chr12	133215865	133215865	C	T	T	D	P	POLE	Benign	XRN-MDA5Y0_V1800M	Without Annotated
XRN-MWMBY9	Adenoid Cystic Carcinoma Project (2019)	Adenoid Cystic Carcinoma	A1072T	XRN-MWMBY9	Missense_Mutation	1072	Non-Exo Domain	chr12	133235942	133235942	C	T	D	D	P	POLE	Damaging	XRN-MWMBY9_A1072T	Without Annotated
XRN-NJHQUS	Adenoid Cystic Carcinoma Project (2019)	Adenoid Cystic Carcinoma	D73G	XRN-NJHQUS	Missense_Mutation	73	Non-Exo Domain	chr12	133257260	133257260	T	C	D	D	D	POLE	Damaging	XRN-NJHQUS_D73G	Without Annotated
XRN-RAGXXF	Adenoid Cystic Carcinoma Project (2019)	Adenoid Cystic Carcinoma	L469V	XRN-RAGXXF	Missense_Mutation	469	Exo Domain	chr12	133249818	133249818	G	C	D	D	D	POLE	Damaging	XRN-RAGXXF_L469V	Without Annotated
XRN-RBP79H	Adenoid Cystic Carcinoma Project (2019)	Adenoid Cystic Carcinoma of the Lung	F931S	XRN-RBP79H	Missense_Mutation	931	Non-Exo Domain	chr12	133238185	133238185	A	G	D	D	D	POLE	Damaging	XRN-RBP79H_F931S	Without Annotated
XRN-RQB4V1	Adenoid Cystic Carcinoma Project (2019)	Adenoid Cystic Carcinoma	V270M	XRN-RQB4V1	Missense_Mutation	270	Exo Domain	chr12	133253233	133253233	C	T	D	D	D	POLE	Damaging	XRN-RQB4V1_V270M	Without Annotated
XRN-SW8VC2	Adenoid Cystic Carcinoma Project (2019)	Adenoid Cystic Carcinoma	V240M	XRN-SW8VC2	Missense_Mutation	240	Non-Exo Domain	chr12	133254166	133254166	C	T	D	D	D	POLE	Damaging	XRN-SW8VC2_V240M	Without Annotated
XRN-TUDE37	Adenoid Cystic Carcinoma Project (2019)	Adenoid Cystic Carcinoma of the Lung	R1041Q	XRN-TUDE37	Missense_Mutation	1041	Non-Exo Domain	chr12	133236034	133236034	C	T	D	D	D	POLE	Damaging	XRN-TUDE37_R1041Q	Without Annotated
XRN-UNAC0D	Adenoid Cystic Carcinoma Project (2019)	Adenoid Cystic Carcinoma	P632R	XRN-UNAC0D	Missense_Mutation	632	Non-Exo Domain	chr12	133245425	133245425	G	C	D	D	D	POLE	Damaging	XRN-UNAC0D_P632R	Without Annotated
XRN-UW72JC	Adenoid Cystic Carcinoma Project (2019)	Adenoid Cystic Carcinoma	K2106R	XRN-UW72JC	Missense_Mutation	2106	Non-Exo Domain	chr12	133208914	133208914	T	C	T	D	P	POLE	Benign	XRN-UW72JC_K2106R	Without Annotated
XRN-VY3SAK	Adenoid Cystic Carcinoma Project (2019)	Adenoid Cystic Carcinoma	Y105F	XRN-VY3SAK	Missense_Mutation	105	Non-Exo Domain	chr12	133256780	133256780	T	A	T	D	P	POLE	Benign	XRN-VY3SAK_Y105F	Without Annotated
XRN-W13EAM	Adenoid Cystic Carcinoma Project (2019)	Adenoid Cystic Carcinoma	D787N	XRN-W13EAM	Missense_Mutation	787	Non-Exo Domain	chr12	133241997	133241997	C	T	T	D	P	POLE	Benign	XRN-W13EAM_D787N	Without Annotated
XRN-YUXXAL	Adenoid Cystic Carcinoma Project (2019)	Adenoid Cystic Carcinoma	V270M	XRN-YUXXAL	Missense_Mutation	270	Exo Domain	chr12	133253233	133253233	C	T	D	D	D	POLE	Damaging	XRN-YUXXAL_V270M	Without Annotated
YUAKER	Skin Cutaneous Melanoma (Yale, Nat Genet 2012)	Cutaneous Melanoma	E386K	YUAKER	Missense_Mutation	386	Exo Domain	chr12	133252054	133252054	C	T	T	P	P	POLE	Benign	YUAKER_E386K	Without Annotated
YUMER	Skin Cutaneous Melanoma (Yale, Nat Genet 2012)	Cutaneous Melanoma	E648K	YUMER	Missense_Mutation	648	Non-Exo Domain	chr12	133245305	133245305	C	T	D	D	P	POLE	Damaging	YUMER_E648K	Without Annotated
YURIF	Skin Cutaneous Melanoma (Yale, Nat Genet 2012)	Cutaneous Melanoma	A2192T	YURIF	Missense_Mutation	2192	Non-Exo Domain	chr12	133202314	133202314	C	T	T	B	B	POLE	Benign	YURIF_A2192T	Without Annotated
YUTEPA	Skin Cutaneous Melanoma (Yale, Nat Genet 2012)	Cutaneous Melanoma	S891F	YUTEPA	Missense_Mutation	891	Non-Exo Domain	chr12	133240624	133240624	G	A	D	D	D	POLE	Damaging	YUTEPA_S891F	Without Annotated
01-P1216	Pediatric Ewing Sarcoma (DFCI, Cancer Discov 2014)	Ewing Sarcoma	R119C	01-P1216	Missense_Mutation	119	Non-Exo Domain	chr19	50905073	50905073	C	T	T	B	B	POLD1	Benign	01-P1216_R119C	Without Annotated
04-101F2_PROSTATE	Prostate Adenocarcinoma (Fred Hutchinson CRC, Nat Med 2016)	Prostate Adenocarcinoma	G654W	04-101	Missense_Mutation	654	Non-Exo Domain	chr19	50912446	50912446	G	T	D	D	D	POLD1	Damaging	04-101F2_PROSTATE_G654W	Without Annotated
04-101F2_PROSTATE	Prostate Adenocarcinoma (Fred Hutchinson CRC, Nat Med 2016)	Prostate Adenocarcinoma	G654E	04-101	Missense_Mutation	654	Non-Exo Domain	chr19	50912447	50912447	G	A	D	D	D	POLD1	Damaging	04-101F2_PROSTATE_G654E	Without Annotated
04-101H1_PERITONEAL	Prostate Adenocarcinoma (Fred Hutchinson CRC, Nat Med 2016)	Prostate Adenocarcinoma	G654W	04-101	Missense_Mutation	654	Non-Exo Domain	chr19	50912446	50912446	G	T	D	D	D	POLD1	Damaging	04-101H1_PERITONEAL_G654W	Without Annotated
04-101H1_PERITONEAL	Prostate Adenocarcinoma (Fred Hutchinson CRC, Nat Med 2016)	Prostate Adenocarcinoma	G654E	04-101	Missense_Mutation	654	Non-Exo Domain	chr19	50912447	50912447	G	A	D	D	D	POLD1	Damaging	04-101H1_PERITONEAL_G654E	Without Annotated
04-101J1_LN	Prostate Adenocarcinoma (Fred Hutchinson CRC, Nat Med 2016)	Prostate Adenocarcinoma	G654W	04-101	Missense_Mutation	654	Non-Exo Domain	chr19	50912446	50912446	G	T	D	D	D	POLD1	Damaging	04-101J1_LN_G654W	Without Annotated
04-101J1_LN	Prostate Adenocarcinoma (Fred Hutchinson CRC, Nat Med 2016)	Prostate Adenocarcinoma	G654E	04-101	Missense_Mutation	654	Non-Exo Domain	chr19	50912447	50912447	G	A	D	D	D	POLD1	Damaging	04-101J1_LN_G654E	Without Annotated
04-101L3_LN	Prostate Adenocarcinoma (Fred Hutchinson CRC, Nat Med 2016)	Prostate Adenocarcinoma	G654W	04-101	Missense_Mutation	654	Non-Exo Domain	chr19	50912446	50912446	G	T	D	D	D	POLD1	Damaging	04-101L3_LN_G654W	Without Annotated
04-101L3_LN	Prostate Adenocarcinoma (Fred Hutchinson CRC, Nat Med 2016)	Prostate Adenocarcinoma	G654E	04-101	Missense_Mutation	654	Non-Exo Domain	chr19	50912447	50912447	G	A	D	D	D	POLD1	Damaging	04-101L3_LN_G654E	Without Annotated
05CO015	Colon Cancer (CPTAC-2 Prospective, Cell 2019)		A860V	05CO015	Missense_Mutation	860	Non-Exo Domain	chr19	50918709	50918709	C	T	D	D	P	POLD1	Damaging	05CO015_A860V	Without Annotated
05CO032	Colon Cancer (CPTAC-2 Prospective, Cell 2019)		S869L	05CO032	Missense_Mutation	869	Non-Exo Domain	chr19	50918736	50918736	C	T	D	P	P	POLD1	Damaging	05CO032_S869L	Without Annotated
05CO041	Colon Cancer (CPTAC-2 Prospective, Cell 2019)		A890T	05CO041	Missense_Mutation	890	Non-Exo Domain	chr19	50918798	50918798	G	A	T	B	B	POLD1	Benign	05CO041_A890T	Without Annotated
05CO048	Colon Cancer (CPTAC-2 Prospective, Cell 2019)		S869L	05CO048	Missense_Mutation	869	Non-Exo Domain	chr19	50918736	50918736	C	T	D	P	P	POLD1	Damaging	05CO048_S869L	Without Annotated
05CO050	Colon Cancer (CPTAC-2 Prospective, Cell 2019)		T721M	05CO050	Missense_Mutation	721	Non-Exo Domain	chr19	50916690	50916690	C	T	D	D	D	POLD1	Damaging	05CO050_T721M	Without Annotated
09CO015	Colon Cancer (CPTAC-2 Prospective, Cell 2019)		P333R	09CO015	Missense_Mutation	333	Exo Domain	chr19	50906337	50906337	C	G	D	B	B	POLD1	Benign	09CO015_P333R	Without Annotated
11CO036	Colon Cancer (CPTAC-2 Prospective, Cell 2019)		P115A	11CO036	Missense_Mutation	115	Non-Exo Domain	chr19	50905061	50905061	C	G	T	B	B	POLD1	Benign	11CO036_P115A	Without Annotated
139	SUMMIT - Neratinib Basket Study (Multi-Institute, Nature 2018)	Renal Cell Carcinoma	G724R	139	Missense_Mutation	724	Non-Exo Domain	chr19	50916698	50916698	G	A	D	D	D	POLD1	Damaging	139_G724R	Without Annotated
139	SUMMIT - Neratinib Basket Study (Multi-Institute, Nature 2018)	Renal Cell Carcinoma	G724R	139	Missense_Mutation	724	Non-Exo Domain	chr19	50916698	50916698	G	A	D	D	D	POLD1	Damaging	139_G724R	Without Annotated
143739-33	Acral Melanoma (TGEN, Genome Res 2017)	Acral Melanoma	R119H	P-33	Missense_Mutation	119	Non-Exo Domain	chr19	50905074	50905074	G	A	T	B	B	POLD1	Benign	143739-33_R119H	Without Annotated
143739-33	Acral Melanoma (TGEN, Genome Res 2017)	Acral Melanoma	X155_splice	P-33	Truncating	155	Non-Exo Domain	chr19	50905189	50905189	G	T	.	.	.	POLD1	Damaging	143739-33_X155_splice	Without Annotated
16CO006	Colon Cancer (CPTAC-2 Prospective, Cell 2019)		R849G	16CO006	Missense_Mutation	849	Non-Exo Domain	chr19	50918228	50918228	C	G	D	B	B	POLD1	Benign	16CO006_R849G	Without Annotated
2334199	Small Cell Lung Cancer (Johns Hopkins, Nat Genet 2012)	Small Cell Lung Cancer	S805N	2334199_p	Missense_Mutation	805	Non-Exo Domain	chr19	50918097	50918097	G	A	T	B	B	POLD1	Benign	2334199_S805N	Without Annotated
388	Head and Neck Squamous Cell Carcinoma (Johns Hopkins, Science 2011)	Head and Neck Squamous Cell Carcinoma	V720I	388	Missense_Mutation	720	Non-Exo Domain	chr19	50916686	50916686	G	A	D	D	P	POLD1	Damaging	388_V720I	Without Annotated
5-VS009-T1	Basal Cell Carcinoma (UNIGE, Nat Genet 2016)	Skin Cancer, Non-Melanoma	F637L	VS009	Missense_Mutation	637	Non-Exo Domain	chr19	50912395	50912395	T	C	T	B	B	POLD1	Benign	5-VS009-T1_F637L	Without Annotated
5-VS021-T1	Basal Cell Carcinoma (UNIGE, Nat Genet 2016)	Skin Cancer, Non-Melanoma	P838S	VS021	Missense_Mutation	838	Non-Exo Domain	chr19	50918195	50918195	C	T	T	P	B	POLD1	Benign	5-VS021-T1_P838S	Without Annotated
5-VS031-T1	Basal Cell Carcinoma (UNIGE, Nat Genet 2016)	Skin Cancer, Non-Melanoma	R409Q	VS031	Missense_Mutation	409	Exo Domain	chr19	50906838	50906839	GG	AA	.	.	.	POLD1	Damaging	5-VS031-T1_R409Q	Without Annotated
5-VS033-T1	Basal Cell Carcinoma (UNIGE, Nat Genet 2016)	Skin Cancer, Non-Melanoma	R232C	VS033	Missense_Mutation	232	Non-Exo Domain	chr19	50905566	50905566	C	T	T	D	P	POLD1	Benign	5-VS033-T1_R232C	Without Annotated
5-VS034-T1	Basal Cell Carcinoma (UNIGE, Nat Genet 2016)	Skin Cancer, Non-Melanoma	P71S	VS034	Missense_Mutation	71	Non-Exo Domain	chr19	50902636	50902636	C	T	T	B	B	POLD1	Benign	5-VS034-T1_P71S	Without Annotated
5-VS097-T1	Basal Cell Carcinoma (UNIGE, Nat Genet 2016)	Skin Cancer, Non-Melanoma	R432Q	VS097	Missense_Mutation	432	Exo Domain	chr19	50909491	50909491	G	A	D	P	B	POLD1	Damaging	5-VS097-T1_R432Q	Without Annotated
5-VS097-T1	Basal Cell Carcinoma (UNIGE, Nat Genet 2016)	Skin Cancer, Non-Melanoma	P571L	VS097	Missense_Mutation	571	Non-Exo Domain	chr19	50910609	50910609	C	T	D	D	D	POLD1	Damaging	5-VS097-T1_P571L	Without Annotated
587316	Colorectal Adenocarcinoma (Genentech, Nature 2012)	Colorectal Adenocarcinoma	R423H	32722	Missense_Mutation	423	Exo Domain	chr19	50909464	50909464	G	A	D	D	D	POLD1	Damaging	587316_R423H	Without Annotated
587332	Colorectal Adenocarcinoma (Genentech, Nature 2012)	Colorectal Adenocarcinoma	L22F	32774	Missense_Mutation	22	Non-Exo Domain	chr19	50902172	50902172	C	T	T	B	B	POLD1	Benign	587332_L22F	Without Annotated
587342	Colorectal Adenocarcinoma (Genentech, Nature 2012)	Colorectal Adenocarcinoma	S879P	32804	Missense_Mutation	879	Non-Exo Domain	chr19	50918765	50918765	T	C	D	D	D	POLD1	Damaging	587342_S879P	Without Annotated
ALL-54	Pediatric Preclinical Testing Consortium (Maris, 2019)	B-Lymphoblastic Leukemia/Lymphoma	I952V	P0038	Missense_Mutation	952	Non-Exo Domain	chr19	50919686	50919686	A	G	D	P	P	POLD1	Damaging	ALL-54_I952V	Without Annotated
ALL-81	Pediatric Preclinical Testing Consortium (Maris, 2019)	T-Lymphoblastic Leukemia/Lymphoma	R889H	P0046	Missense_Mutation	889	Non-Exo Domain	chr19	50918796	50918796	G	A	D	D	D	POLD1	Damaging	ALL-81_R889H	Without Annotated
Angio-ASCProject_JkivIBSV-Tumor-SM-DACIM	The Angiosarcoma Project - Count Me In (Provisional, September 2018)	Angiosarcoma	R561Q	Angio-ASCProject_JkivIBSV	Missense_Mutation	561	Non-Exo Domain	chr19	50910427	50910427	G	A	D	D	D	POLD1	Damaging	Angio-ASCProject_JkivIBSV-Tumor-SM-DACIM_R561Q	Without Annotated
B5	Bladder Urothelial Carcinoma (BGI, Nat Genet 2013)	Bladder Urothelial Carcinoma	F436L	B5	Missense_Mutation	436	Exo Domain	chr19	50909504	50909504	C	G	T	B	B	POLD1	Benign	B5_F436L	Without Annotated
BCM695T	Hepatocellular Carcinomas (INSERM, Nat Genet 2015)	Hepatocellular Carcinoma	V982L	BCM695T	Missense_Mutation	982	Non-Exo Domain	chr19	50919776	50919776	G	T	T	B	B	POLD1	Benign	BCM695T_V982L	Without Annotated
BLCA-IM10-Tumor-SM-79XDG	MSS Mixed Solid Tumors (Broad/Dana-Farber, Nat Genet 2018)	Bladder Urothelial Carcinoma	V290M	IM_10	Missense_Mutation	290	Non-Exo Domain	chr19	50905896	50905896	G	A	T	D	D	POLD1	Benign	BLCA-IM10-Tumor-SM-79XDG_V290M	Without Annotated
CAC_3117	Ampullary Carcinoma (Baylor College of Medicine, Cell Reports 2016)	Ampullary Carcinoma	G157R	CAC_3117	Missense_Mutation	157	Non-Exo Domain	chr19	50905261	50905261	G	A	T	B	B	POLD1	Benign	CAC_3117_G157R	Without Annotated
CHC892T	Hepatocellular Carcinomas (INSERM, Nat Genet 2015)	Hepatocellular Carcinoma	R561Q	CHC892T	Missense_Mutation	561	Non-Exo Domain	chr19	50910427	50910427	G	A	D	D	D	POLD1	Damaging	CHC892T_R561Q	Without Annotated
CHEWS024	Pediatric Ewing Sarcoma (DFCI, Cancer Discov 2014)	Ewing Sarcoma	R850C	CHEWS024	Missense_Mutation	850	Non-Exo Domain	chr19	50918231	50918231	C	T	D	B	B	POLD1	Benign	CHEWS024_R850C	Without Annotated
cll_iuopa_2015_1384	Chronic Lymphocytic Leukemia (IUOPA, Nature 2015)	Chronic Lymphocytic Leukemia/Small Lymphocytic Lymphoma	V945L	cll_iuopa_2015_1384	Missense_Mutation	945	Non-Exo Domain	chr19	50919665	50919665	G	T	D	P	P	POLD1	Damaging	cll_iuopa_2015_1384_V945L	Without Annotated
coadread_dfci_2016_103320	Colorectal Adenocarcinoma (DFCI, Cell Reports 2016)	Colorectal Adenocarcinoma	R682W	coadread_dfci_2016_103320	Missense_Mutation	682	Non-Exo Domain	chr19	50912813	50912813	C	T	D	D	D	POLD1	Damaging	coadread_dfci_2016_103320_R682W	Without Annotated
coadread_dfci_2016_114	Colorectal Adenocarcinoma (DFCI, Cell Reports 2016)	Colorectal Adenocarcinoma	R126C	coadread_dfci_2016_114	Missense_Mutation	126	Non-Exo Domain	chr19	50905094	50905094	C	T	D	D	D	POLD1	Damaging	coadread_dfci_2016_114_R126C	Without Annotated
coadread_dfci_2016_1161	Colorectal Adenocarcinoma (DFCI, Cell Reports 2016)	Colorectal Adenocarcinoma	P608L	coadread_dfci_2016_1161	Missense_Mutation	608	Non-Exo Domain	chr19	50912089	50912089	C	T	D	D	D	POLD1	Damaging	coadread_dfci_2016_1161_P608L	Without Annotated
coadread_dfci_2016_1193	Colorectal Adenocarcinoma (DFCI, Cell Reports 2016)	Colorectal Adenocarcinoma	V700I	coadread_dfci_2016_1193	Missense_Mutation	700	Non-Exo Domain	chr19	50912867	50912867	G	A	D	P	B	POLD1	Damaging	coadread_dfci_2016_1193_V700I	Without Annotated
coadread_dfci_2016_1230	Colorectal Adenocarcinoma (DFCI, Cell Reports 2016)	Colorectal Adenocarcinoma	Q552*	coadread_dfci_2016_1230	Truncating	552	Non-Exo Domain	chr19	50910399	50910399	C	T	.	.	.	POLD1	Damaging	coadread_dfci_2016_1230_Q552*	Without Annotated
coadread_dfci_2016_1231	Colorectal Adenocarcinoma (DFCI, Cell Reports 2016)	Colorectal Adenocarcinoma	R224H	coadread_dfci_2016_1231	Missense_Mutation	224	Non-Exo Domain	chr19	50905543	50905543	G	A	D	D	D	POLD1	Damaging	coadread_dfci_2016_1231_R224H	Without Annotated
coadread_dfci_2016_1241	Colorectal Adenocarcinoma (DFCI, Cell Reports 2016)	Colorectal Adenocarcinoma	D877N	coadread_dfci_2016_1241	Missense_Mutation	877	Non-Exo Domain	chr19	50918759	50918759	G	A	D	D	D	POLD1	Damaging	coadread_dfci_2016_1241_D877N	Without Annotated
coadread_dfci_2016_1844	Colorectal Adenocarcinoma (DFCI, Cell Reports 2016)	Colorectal Adenocarcinoma	D825Y	coadread_dfci_2016_1844	Missense_Mutation	825	Non-Exo Domain	chr19	50918156	50918156	G	T	D	D	D	POLD1	Damaging	coadread_dfci_2016_1844_D825Y	Without Annotated
coadread_dfci_2016_1849	Colorectal Adenocarcinoma (DFCI, Cell Reports 2016)	Colorectal Adenocarcinoma	T888I	coadread_dfci_2016_1849	Missense_Mutation	888	Non-Exo Domain	chr19	50918793	50918793	C	T	D	D	D	POLD1	Damaging	coadread_dfci_2016_1849_T888I	Without Annotated
coadread_dfci_2016_189255	Colorectal Adenocarcinoma (DFCI, Cell Reports 2016)	Colorectal Adenocarcinoma	R224C	coadread_dfci_2016_189255	Missense_Mutation	224	Non-Exo Domain	chr19	50905542	50905542	C	T	D	D	D	POLD1	Damaging	coadread_dfci_2016_189255_R224C	Without Annotated
coadread_dfci_2016_193667	Colorectal Adenocarcinoma (DFCI, Cell Reports 2016)	Colorectal Adenocarcinoma	R776Q	coadread_dfci_2016_193667	Missense_Mutation	776	Non-Exo Domain	chr19	50917075	50917075	G	A	T	P	B	POLD1	Benign	coadread_dfci_2016_193667_R776Q	Without Annotated
coadread_dfci_2016_214901	Colorectal Adenocarcinoma (DFCI, Cell Reports 2016)	Colorectal Adenocarcinoma	R689W	coadread_dfci_2016_214901	Missense_Mutation	689	Non-Exo Domain	chr19	50912834	50912834	C	T	D	D	P	POLD1	Damaging	coadread_dfci_2016_214901_R689W	Annotated-Driver
coadread_dfci_2016_261	Colorectal Adenocarcinoma (DFCI, Cell Reports 2016)	Colorectal Adenocarcinoma	A223T	coadread_dfci_2016_261	Missense_Mutation	223	Non-Exo Domain	chr19	50905539	50905539	G	A	T	B	B	POLD1	Benign	coadread_dfci_2016_261_A223T	Without Annotated
coadread_dfci_2016_261	Colorectal Adenocarcinoma (DFCI, Cell Reports 2016)	Colorectal Adenocarcinoma	G426S	coadread_dfci_2016_261	Missense_Mutation	426	Exo Domain	chr19	50909472	50909472	G	A	T	B	B	POLD1	Benign	coadread_dfci_2016_261_G426S	Without Annotated
coadread_dfci_2016_261	Colorectal Adenocarcinoma (DFCI, Cell Reports 2016)	Colorectal Adenocarcinoma	A86V	coadread_dfci_2016_261	Missense_Mutation	86	Non-Exo Domain	chr19	50902682	50902682	C	T	T	B	B	POLD1	Benign	coadread_dfci_2016_261_A86V	Without Annotated
coadread_dfci_2016_2641	Colorectal Adenocarcinoma (DFCI, Cell Reports 2016)	Colorectal Adenocarcinoma	P712L	coadread_dfci_2016_2641	Missense_Mutation	712	Non-Exo Domain	chr19	50912904	50912904	C	T	D	D	D	POLD1	Damaging	coadread_dfci_2016_2641_P712L	Without Annotated
coadread_dfci_2016_3002	Colorectal Adenocarcinoma (DFCI, Cell Reports 2016)	Colorectal Adenocarcinoma	R409Q	coadread_dfci_2016_3002	Missense_Mutation	409	Exo Domain	chr19	50906838	50906838	G	A	D	D	D	POLD1	Damaging	coadread_dfci_2016_3002_R409Q	Without Annotated
coadread_dfci_2016_3021	Colorectal Adenocarcinoma (DFCI, Cell Reports 2016)	Colorectal Adenocarcinoma	R889C	coadread_dfci_2016_3021	Missense_Mutation	889	Non-Exo Domain	chr19	50918795	50918795	C	T	D	D	D	POLD1	Damaging	coadread_dfci_2016_3021_R889C	Without Annotated
coadread_dfci_2016_3024	Colorectal Adenocarcinoma (DFCI, Cell Reports 2016)	Colorectal Adenocarcinoma	A274T	coadread_dfci_2016_3024	Missense_Mutation	274	Non-Exo Domain	chr19	50905772	50905772	G	A	T	B	B	POLD1	Benign	coadread_dfci_2016_3024_A274T	Without Annotated
coadread_dfci_2016_3080	Colorectal Adenocarcinoma (DFCI, Cell Reports 2016)	Colorectal Adenocarcinoma	R762*	coadread_dfci_2016_3080	Truncating	762	Non-Exo Domain	chr19	50917032	50917032	C	T	.	.	.	POLD1	Damaging	coadread_dfci_2016_3080_R762*	Without Annotated
coadread_dfci_2016_3225	Colorectal Adenocarcinoma (DFCI, Cell Reports 2016)	Colorectal Adenocarcinoma	R78C	coadread_dfci_2016_3225	Missense_Mutation	78	Non-Exo Domain	chr19	50902657	50902657	C	T	D	D	P	POLD1	Damaging	coadread_dfci_2016_3225_R78C	Without Annotated
coadread_dfci_2016_3225	Colorectal Adenocarcinoma (DFCI, Cell Reports 2016)	Colorectal Adenocarcinoma	F799V	coadread_dfci_2016_3225	Missense_Mutation	799	Non-Exo Domain	chr19	50918078	50918078	T	G	D	B	B	POLD1	Benign	coadread_dfci_2016_3225_F799V	Without Annotated
coadread_dfci_2016_3351	Colorectal Adenocarcinoma (DFCI, Cell Reports 2016)	Colorectal Adenocarcinoma	R889C	coadread_dfci_2016_3351	Missense_Mutation	889	Non-Exo Domain	chr19	50918795	50918795	C	T	D	D	D	POLD1	Damaging	coadread_dfci_2016_3351_R889C	Without Annotated
coadread_dfci_2016_341	Colorectal Adenocarcinoma (DFCI, Cell Reports 2016)	Colorectal Adenocarcinoma	R17W	coadread_dfci_2016_341	Missense_Mutation	17	Non-Exo Domain	chr19	50902157	50902157	C	T	D	D	B	POLD1	Damaging	coadread_dfci_2016_341_R17W	Without Annotated
coadread_dfci_2016_3451	Colorectal Adenocarcinoma (DFCI, Cell Reports 2016)	Colorectal Adenocarcinoma	R224H	coadread_dfci_2016_3451	Missense_Mutation	224	Non-Exo Domain	chr19	50905543	50905543	G	A	D	D	D	POLD1	Damaging	coadread_dfci_2016_3451_R224H	Without Annotated
coadread_dfci_2016_3545	Colorectal Adenocarcinoma (DFCI, Cell Reports 2016)	Colorectal Adenocarcinoma	V867I	coadread_dfci_2016_3545	Missense_Mutation	867	Non-Exo Domain	chr19	50918729	50918729	G	A	T	B	B	POLD1	Benign	coadread_dfci_2016_3545_V867I	Without Annotated
coadread_dfci_2016_3646	Colorectal Adenocarcinoma (DFCI, Cell Reports 2016)	Colorectal Adenocarcinoma	A860V	coadread_dfci_2016_3646	Missense_Mutation	860	Non-Exo Domain	chr19	50918709	50918709	C	T	D	D	P	POLD1	Damaging	coadread_dfci_2016_3646_A860V	Without Annotated
coadread_dfci_2016_3653	Colorectal Adenocarcinoma (DFCI, Cell Reports 2016)	Colorectal Adenocarcinoma	R409Q	coadread_dfci_2016_3653	Missense_Mutation	409	Exo Domain	chr19	50906838	50906838	G	A	D	D	D	POLD1	Damaging	coadread_dfci_2016_3653_R409Q	Without Annotated
coadread_dfci_2016_3690	Colorectal Adenocarcinoma (DFCI, Cell Reports 2016)	Colorectal Adenocarcinoma	R507H	coadread_dfci_2016_3690	Missense_Mutation	507	Exo Domain	chr19	50910265	50910265	G	A	D	D	P	POLD1	Damaging	coadread_dfci_2016_3690_R507H	Without Annotated
coadread_dfci_2016_43	Colorectal Adenocarcinoma (DFCI, Cell Reports 2016)	Colorectal Adenocarcinoma	R224H	coadread_dfci_2016_43	Missense_Mutation	224	Non-Exo Domain	chr19	50905543	50905543	G	A	D	D	D	POLD1	Damaging	coadread_dfci_2016_43_R224H	Without Annotated
coadread_dfci_2016_437	Colorectal Adenocarcinoma (DFCI, Cell Reports 2016)	Colorectal Adenocarcinoma	V700I	coadread_dfci_2016_437	Missense_Mutation	700	Non-Exo Domain	chr19	50912867	50912867	G	A	D	P	B	POLD1	Damaging	coadread_dfci_2016_437_V700I	Without Annotated
coadread_dfci_2016_4500	Colorectal Adenocarcinoma (DFCI, Cell Reports 2016)	Colorectal Adenocarcinoma	R454H	coadread_dfci_2016_4500	Missense_Mutation	454	Exo Domain	chr19	50909557	50909557	G	A	D	D	D	POLD1	Damaging	coadread_dfci_2016_4500_R454H	Without Annotated
coadread_dfci_2016_4503	Colorectal Adenocarcinoma (DFCI, Cell Reports 2016)	Colorectal Adenocarcinoma	R623Q	coadread_dfci_2016_4503	Missense_Mutation	623	Non-Exo Domain	chr19	50912134	50912134	G	A	T	B	B	POLD1	Benign	coadread_dfci_2016_4503_R623Q	Without Annotated
coadread_dfci_2016_55	Colorectal Adenocarcinoma (DFCI, Cell Reports 2016)	Colorectal Adenocarcinoma	L559R	coadread_dfci_2016_55	Missense_Mutation	559	Non-Exo Domain	chr19	50910421	50910421	T	G	D	D	D	POLD1	Damaging	coadread_dfci_2016_55_L559R	Without Annotated
coadread_dfci_2016_68	Colorectal Adenocarcinoma (DFCI, Cell Reports 2016)	Colorectal Adenocarcinoma	A771V	coadread_dfci_2016_68	Missense_Mutation	771	Non-Exo Domain	chr19	50917060	50917060	C	T	D	D	P	POLD1	Damaging	coadread_dfci_2016_68_A771V	Without Annotated
coadread_dfci_2016_683	Colorectal Adenocarcinoma (DFCI, Cell Reports 2016)	Colorectal Adenocarcinoma	L681Pfs*58	coadread_dfci_2016_683	Truncating	681	Non-Exo Domain	chr19	50912805	50912805	0	C	D	D	D	POLD1	Damaging	coadread_dfci_2016_683_L681Pfs*58	Without Annotated
coadread_dfci_2016_92	Colorectal Adenocarcinoma (DFCI, Cell Reports 2016)	Colorectal Adenocarcinoma	S696N	coadread_dfci_2016_92	Missense_Mutation	696	Non-Exo Domain	chr19	50912856	50912856	G	A	D	D	D	POLD1	Damaging	coadread_dfci_2016_92_S696N	Without Annotated
COG-N-549x	Pediatric Preclinical Testing Consortium (Maris, 2019)	Neuroblastoma	R855L	P0072	Missense_Mutation	855	Non-Exo Domain	chr19	50918247	50918247	G	T	D	P	P	POLD1	Damaging	COG-N-549x_R855L	Without Annotated
CR04885	Melanoma (MSKCC, NEJM 2014)	Cutaneous Melanoma	P158S	CR04885	Missense_Mutation	158	Non-Exo Domain	chr19	50905264	50905264	C	T	T	B	B	POLD1	Benign	CR04885_P158S	Without Annotated
CR04885_T	MSS Mixed Solid Tumors (Broad/Dana-Farber, Nat Genet 2018)	Cutaneous Melanoma	P158S	CR04885	Missense_Mutation	158	Non-Exo Domain	chr19	50905264	50905264	C	T	T	B	B	POLD1	Benign	CR04885_T_P158S	Without Annotated
CR9306	Melanoma (MSKCC, NEJM 2014)	Cutaneous Melanoma	L22F	CR9306	Missense_Mutation	22	Non-Exo Domain	chr19	50902172	50902172	C	T	T	B	B	POLD1	Benign	CR9306_L22F	Without Annotated
CR9306_T	MSS Mixed Solid Tumors (Broad/Dana-Farber, Nat Genet 2018)	Cutaneous Melanoma	L22F	CR9306	Missense_Mutation	22	Non-Exo Domain	chr19	50902172	50902172	C	T	T	B	B	POLD1	Benign	CR9306_T_L22F	Without Annotated
CRUK0032-R1	Non-Small Cell Lung Cancer (TRACERx, NEJM 2017)	Non-Small Cell Lung Cancer	C428F	CRUK0032	Missense_Mutation	428	Exo Domain	chr19	50909479	50909479	G	T	T	B	B	POLD1	Benign	CRUK0032-R1_C428F	Without Annotated
CRUK0032-R2	Non-Small Cell Lung Cancer (TRACERx, NEJM 2017)	Non-Small Cell Lung Cancer	C428F	CRUK0032	Missense_Mutation	428	Exo Domain	chr19	50909479	50909479	G	T	T	B	B	POLD1	Benign	CRUK0032-R2_C428F	Without Annotated
CRUK0032-R3	Non-Small Cell Lung Cancer (TRACERx, NEJM 2017)	Non-Small Cell Lung Cancer	C428F	CRUK0032	Missense_Mutation	428	Exo Domain	chr19	50909479	50909479	G	T	T	B	B	POLD1	Benign	CRUK0032-R3_C428F	Without Annotated
CRUK0032-R4	Non-Small Cell Lung Cancer (TRACERx, NEJM 2017)	Non-Small Cell Lung Cancer	C428F	CRUK0032	Missense_Mutation	428	Exo Domain	chr19	50909479	50909479	G	T	T	B	B	POLD1	Benign	CRUK0032-R4_C428F	Without Annotated
CRUK0067-R1	Non-Small Cell Lung Cancer (TRACERx, NEJM 2017)	Non-Small Cell Lung Cancer	L711M	CRUK0067	Missense_Mutation	711	Non-Exo Domain	chr19	50912900	50912900	T	A	D	D	D	POLD1	Damaging	CRUK0067-R1_L711M	Without Annotated
CRUK0067-R3	Non-Small Cell Lung Cancer (TRACERx, NEJM 2017)	Non-Small Cell Lung Cancer	L711M	CRUK0067	Missense_Mutation	711	Non-Exo Domain	chr19	50912900	50912900	T	A	D	D	D	POLD1	Damaging	CRUK0067-R3_L711M	Without Annotated
CRUK0093-R1	Non-Small Cell Lung Cancer (TRACERx, NEJM 2017)	Non-Small Cell Lung Cancer	X1023_splice	CRUK0093	Truncating	1023	Non-Exo Domain	chr19	50920298	50920298	A	G	.	.	.	POLD1	Damaging	CRUK0093-R1_X1023_splice	Without Annotated
CRUK0093-R2	Non-Small Cell Lung Cancer (TRACERx, NEJM 2017)	Non-Small Cell Lung Cancer	X1023_splice	CRUK0093	Truncating	1023	Non-Exo Domain	chr19	50920298	50920298	A	G	.	.	.	POLD1	Damaging	CRUK0093-R2_X1023_splice	Without Annotated
CSCC-11-T	Cutaneous Squamous Cell Carcinoma (MD Anderson, Clin Cancer Res 2014)	Cutaneous Squamous Cell Carcinoma	R195L	CSCC-11-T	Missense_Mutation	195	Non-Exo Domain	chr19	50905376	50905376	G	T	D	B	B	POLD1	Benign	CSCC-11-T_R195L	Without Annotated
CSCC-11-T	Cutaneous Squamous Cell Carcinoma (MD Anderson, Clin Cancer Res 2014)	Cutaneous Squamous Cell Carcinoma	P419S	CSCC-11-T	Missense_Mutation	419	Exo Domain	chr19	50909451	50909451	C	T	T	B	B	POLD1	Benign	CSCC-11-T_P419S	Without Annotated
CSCC-27-T	Cutaneous Squamous Cell Carcinoma (MD Anderson, Clin Cancer Res 2014)	Cutaneous Squamous Cell Carcinoma	P89S	CSCC-27-T	Missense_Mutation	89	Non-Exo Domain	chr19	50902690	50902690	C	T	T	B	B	POLD1	Benign	CSCC-27-T_P89S	Without Annotated
CSCC-29-T	Cutaneous Squamous Cell Carcinoma (MD Anderson, Clin Cancer Res 2014)	Cutaneous Squamous Cell Carcinoma	P680L	CSCC-29-T	Missense_Mutation	680	Non-Exo Domain	chr19	50912808	50912809	CC	TT	.	.	.	POLD1	Damaging	CSCC-29-T_P680L	Without Annotated
CSCC-35-T	Cutaneous Squamous Cell Carcinoma (MD Anderson, Clin Cancer Res 2014)	Cutaneous Squamous Cell Carcinoma	S339L	CSCC-35-T	Missense_Mutation	339	Exo Domain	chr19	50906355	50906355	C	T	D	B	B	POLD1	Benign	CSCC-35-T_S339L	Without Annotated
CSCC-40-T	Cutaneous Squamous Cell Carcinoma (MD Anderson, Clin Cancer Res 2014)	Cutaneous Squamous Cell Carcinoma	A354V	CSCC-40-T	Missense_Mutation	354	Exo Domain	chr19	50906400	50906400	C	T	T	B	B	POLD1	Benign	CSCC-40-T_A354V	Without Annotated
CSCC-47-T	Cutaneous Squamous Cell Carcinoma (MD Anderson, Clin Cancer Res 2014)	Cutaneous Squamous Cell Carcinoma	F250S	CSCC-47-T	Missense_Mutation	250	Non-Exo Domain	chr19	50905621	50905621	T	C	D	P	P	POLD1	Damaging	CSCC-47-T_F250S	Without Annotated
DFCI-37_R	Bladder Urothelial Carcinoma (DFCI/MSKCC, Cancer Discov 2014)	Bladder Urothelial Carcinoma	A410T	DFCI-37	Missense_Mutation	410	Exo Domain	chr19	50906840	50906840	G	A	D	D	D	POLD1	Damaging	DFCI-37_R_A410T	Without Annotated
DUOAC_508	Ampullary Carcinoma (Baylor College of Medicine, Cell Reports 2016)	Ampullary Carcinoma	E45G	DUOAC_508	Missense_Mutation	45	Non-Exo Domain	chr19	50902242	50902242	A	G	D	D	D	POLD1	Damaging	DUOAC_508_E45G	Without Annotated
DUOAC_781	Ampullary Carcinoma (Baylor College of Medicine, Cell Reports 2016)	Ampullary Carcinoma	E729K	DUOAC_781	Missense_Mutation	729	Non-Exo Domain	chr19	50916713	50916713	G	A	D	P	B	POLD1	Damaging	DUOAC_781_E729K	Without Annotated
DUOAC_781	Ampullary Carcinoma (Baylor College of Medicine, Cell Reports 2016)	Ampullary Carcinoma	R78C	DUOAC_781	Missense_Mutation	78	Non-Exo Domain	chr19	50902657	50902657	C	T	D	D	P	POLD1	Damaging	DUOAC_781_R78C	Without Annotated
DUOAC_782	Ampullary Carcinoma (Baylor College of Medicine, Cell Reports 2016)	Ampullary Carcinoma	R180Gfs*3	DUOAC_782	Truncating	180	Non-Exo Domain	chr19	50905324	50905324	G	0	.	.	.	POLD1	Damaging	DUOAC_782_R180Gfs*3	Without Annotated
DUOAC_785	Ampullary Carcinoma (Baylor College of Medicine, Cell Reports 2016)	Ampullary Carcinoma	G859D	DUOAC_785	Missense_Mutation	859	Non-Exo Domain	chr19	50918706	50918706	G	A	D	B	B	POLD1	Benign	DUOAC_785_G859D	Without Annotated
ESO-135	Esophageal Adenocarcinoma (DFCI, Nat Genet 2013)	Esophageal Adenocarcinoma	E940D	ESO-135	Missense_Mutation	940	Non-Exo Domain	chr19	50919083	50919083	G	C	D	D	D	POLD1	Damaging	ESO-135_E940D	Without Annotated
ESO-632	Esophageal Adenocarcinoma (DFCI, Nat Genet 2013)	Esophageal Adenocarcinoma	P1102Lfs*22	ESO-632	Truncating	1102	Non-Exo Domain	chr19	50921181	50921181	C	0	.	.	.	POLD1	Damaging	ESO-632_P1102Lfs*22	Without Annotated
ESO-859	Esophageal Adenocarcinoma (DFCI, Nat Genet 2013)	Esophageal Adenocarcinoma	R306H	ESO-859	Missense_Mutation	306	Exo Domain	chr19	50905945	50905945	G	A	T	B	B	POLD1	Benign	ESO-859_R306H	Without Annotated
IC-1621GBM	Pediatric Preclinical Testing Consortium (Maris, 2019)	Glioblastoma	A86V	P0104	Missense_Mutation	86	Non-Exo Domain	chr19	50902682	50902682	C	T	T	B	B	POLD1	Benign	IC-1621GBM_A86V	Without Annotated
ICGC_0192	Pancreatic Adenocarcinoma (QCMG, Nature 2016)	Pancreatic Adenocarcinoma	C873W	ICGC_0192	Missense_Mutation	873	Non-Exo Domain	chr19	50918749	50918749	C	G	D	D	D	POLD1	Damaging	ICGC_0192_C873W	Without Annotated
ICGC_0290	Pancreatic Adenocarcinoma (QCMG, Nature 2016)	Pancreatic Adenocarcinoma	X324_splice	ICGC_0290	Truncating	324	Exo Domain	chr19	50906302	50906302	C	T	.	.	.	POLD1	Damaging	ICGC_0290_X324_splice	Without Annotated
ICGC_0321	Pancreatic Adenocarcinoma (QCMG, Nature 2016)	Pancreatic Adenocarcinoma	G453D	ICGC_0321	Missense_Mutation	453	Exo Domain	chr19	50909554	50909554	G	A	D	D	D	POLD1	Damaging	ICGC_0321_G453D	Without Annotated
ICGC_0548	Pancreatic Adenocarcinoma (QCMG, Nature 2016)	Pancreatic Adenocarcinoma	R432W	ICGC_0548	Missense_Mutation	432	Exo Domain	chr19	50909490	50909490	C	T	D	D	D	POLD1	Damaging	ICGC_0548_R432W	Without Annotated
ICGC_ET11	Pediatric Pan-Cancer (DKFZ, Nature 2017)	Embryonal Tumor	X1_splice	ICGC_ET11	Truncating	1	Non-Exo Domain	chr19	50887649	50887649	T	G	.	.	.	POLD1	Damaging	ICGC_ET11_X1_splice	Without Annotated
ICGC_GBM67	Pediatric Pan-Cancer (DKFZ, Nature 2017)	High-Grade Glioma, NOS	P712L	ICGC_GBM67	Missense_Mutation	712	Non-Exo Domain	chr19	50912904	50912904	C	T	D	D	D	POLD1	Damaging	ICGC_GBM67_P712L	Without Annotated
ihch_smmu_44	Intrahepatic Cholangiocarcinoma (Shanghai, Nat Commun 2014)	Intrahepatic Cholangiocarcinoma	E534Rfs*36	ihch_smmu_44	Truncating	534	Non-Exo Domain	chr19	50910345	50910345	G	0	.	.	.	POLD1	Damaging	ihch_smmu_44_E534Rfs*36	Without Annotated
JHU-LX110	Small-Cell Lung Cancer (Multi-Institute, Cancer Cell 2017)	Small Cell Lung Cancer	E375D	p_JHU-LX110	Missense_Mutation	375	Exo Domain	chr19	50906464	50906464	G	T	T	B	B	POLD1	Benign	JHU-LX110_E375D	Without Annotated
JHU-LX110-R	Small-Cell Lung Cancer (Multi-Institute, Cancer Cell 2017)	Small Cell Lung Cancer	E375D	p_JHU-LX110	Missense_Mutation	375	Exo Domain	chr19	50906464	50906464	G	T	T	B	B	POLD1	Benign	JHU-LX110-R_E375D	Without Annotated
JHU-LX48	Small-Cell Lung Cancer (Multi-Institute, Cancer Cell 2017)	Small Cell Lung Cancer	X155_splice	p_JHU-LX48	Truncating	155	Non-Exo Domain	chr19	50905189	50905189	G	T	.	.	.	POLD1	Damaging	JHU-LX48_X155_splice	Without Annotated
LUAD-CHTN-MAD06-00668	Lung Adenocarcinoma (Broad, Cell 2012)	Lung Adenocarcinoma	G422C	LUAD-CHTN-MAD06-00668	Missense_Mutation	422	Exo Domain	chr19	50909460	50909460	G	T	D	D	D	POLD1	Damaging	LUAD-CHTN-MAD06-00668_G422C	Without Annotated
LUAD-RT-S01477	Lung Adenocarcinoma (Broad, Cell 2012)	Lung Adenocarcinoma	A831S	LUAD-RT-S01477	Missense_Mutation	831	Non-Exo Domain	chr19	50918174	50918174	G	T	T	B	B	POLD1	Benign	LUAD-RT-S01477_A831S	Without Annotated
LUAD-S00486	Lung Adenocarcinoma (Broad, Cell 2012)	Lung Adenocarcinoma	I101T	LUAD-S00486	Missense_Mutation	101	Non-Exo Domain	chr19	50902727	50902727	T	C	D	D	P	POLD1	Damaging	LUAD-S00486_I101T	Without Annotated
LUAD-YINHD	Lung Adenocarcinoma (Broad, Cell 2012)	Lung Adenocarcinoma	E534D	LUAD-YINHD	Missense_Mutation	534	Non-Exo Domain	chr19	50910347	50910347	G	C	D	D	D	POLD1	Damaging	LUAD-YINHD_E534D	Without Annotated
LUAD-YINHD	Lung Adenocarcinoma (Broad, Cell 2012)	Lung Adenocarcinoma	V455L	LUAD-YINHD	Missense_Mutation	455	Exo Domain	chr19	50909559	50909559	G	T	T	B	B	POLD1	Benign	LUAD-YINHD_V455L	Without Annotated
MBC-MBCProject_3jhES9fq-Tumor-SM-AXGIU	The Metastatic Breast Cancer Project (Provisional, October 2018)	Breast Mixed Ductal and Lobular Carcinoma	S471F	MBCProject_3jhES9fq	Missense_Mutation	471	Exo Domain	chr19	50909692	50909692	C	T	D	D	D	POLD1	Damaging	MBC-MBCProject_3jhES9fq-Tumor-SM-AXGIU_S471F	Without Annotated
MBC-MBCProject_P2CMUEiX-Tumor-SM-DL3GB	The Metastatic Breast Cancer Project (Provisional, October 2018)	Breast Invasive Ductal Carcinoma	Q336*	MBCProject_P2CMUEiX	Truncating	336	Exo Domain	chr19	50906345	50906345	C	T	.	.	.	POLD1	Damaging	MBC-MBCProject_P2CMUEiX-Tumor-SM-DL3GB_Q336*	Without Annotated
MBC-MBCProject_rvULI3TV-Tumor-SM-DL41F	The Metastatic Breast Cancer Project (Provisional, October 2018)	Breast Invasive Ductal Carcinoma	V700I	MBCProject_rvULI3TV	Missense_Mutation	700	Non-Exo Domain	chr19	50912867	50912867	G	A	D	P	B	POLD1	Damaging	MBC-MBCProject_rvULI3TV-Tumor-SM-DL41F_V700I	Without Annotated
MBC_50	Metastatic Breast Cancer (INSERM, PLoS Med 2016)	Invasive Breast Carcinoma	E770K	MBC_50	Missense_Mutation	770	Non-Exo Domain	chr19	50917056	50917056	G	A	T	B	B	POLD1	Benign	MBC_50_E770K	Without Annotated
MBC_66	Metastatic Breast Cancer (INSERM, PLoS Med 2016)	Invasive Breast Carcinoma	D488Y	MBC_66	Missense_Mutation	488	Exo Domain	chr19	50909742	50909742	G	T	D	D	D	POLD1	Damaging	MBC_66_D488Y	Without Annotated
MEL-IPI_Pat138-Tumor-SM-7A155	MSS Mixed Solid Tumors (Broad/Dana-Farber, Nat Genet 2018)	Cutaneous Melanoma	G106S	Pat138	Missense_Mutation	106	Non-Exo Domain	chr19	50902741	50902741	G	A	T	B	B	POLD1	Benign	MEL-IPI_Pat138-Tumor-SM-7A155_G106S	Without Annotated
MEL-IPI_Pat21-Tumor-SM-4DK1H	MSS Mixed Solid Tumors (Broad/Dana-Farber, Nat Genet 2018)	Cutaneous Melanoma	R343C	Pat21	Missense_Mutation	343	Exo Domain	chr19	50906366	50906366	C	T	T	B	B	POLD1	Benign	MEL-IPI_Pat21-Tumor-SM-4DK1H_R343C	Without Annotated
MEL-Ma-Mel-19	Skin Cutaneous Melanoma (Broad, Cell 2012)	Cutaneous Melanoma	P608Q	MEL-Ma-Mel-19	Missense_Mutation	608	Non-Exo Domain	chr19	50912089	50912089	C	A	D	D	D	POLD1	Damaging	MEL-Ma-Mel-19_P608Q	Without Annotated
MEL-UKRV-Mel-24	Skin Cutaneous Melanoma (Broad, Cell 2012)	Cutaneous Melanoma	G114K	MEL-UKRV-Mel-24	Missense_Mutation	114	Non-Exo Domain	chr19	50905058	50905059	GG	AA	.	.	.	POLD1	Damaging	MEL-UKRV-Mel-24_G114K	Without Annotated
MM-0559	Multiple Myeloma (Broad, Cancer Cell 2014)	Plasma Cell Myeloma	C319Y	MM-0559	Missense_Mutation	319	Exo Domain	chr19	50905984	50905984	G	A	D	D	D	POLD1	Damaging	MM-0559_C319Y	Without Annotated
MM12T	Uterine Carcinosarcoma (Johns Hopkins, Nat Commun 2014)	Uterine Carcinosarcoma/Uterine Malignant Mixed Mullerian Tumor	F603L	MM12T	Missense_Mutation	603	Non-Exo Domain	chr19	50912075	50912075	C	A	D	D	D	POLD1	Damaging	MM12T_F603L	Without Annotated
MM20T	Uterine Carcinosarcoma (Johns Hopkins, Nat Commun 2014)	Uterine Carcinosarcoma/Uterine Malignant Mixed Mullerian Tumor	K1039del	MM20T	In_Frame	1039	Non-Exo Domain	chr19	50920347	50920349	AGA	-	.	.	.	POLD1	Damaging	MM20T_K1039del	Without Annotated
MO_1002	Metastatic Solid Cancers (UMich, Nature 2017)	Cutaneous Melanoma	V782G	MO_1002	Missense_Mutation	782	Non-Exo Domain	chr19	50917093	50917093	T	G	D	D	D	POLD1	Damaging	MO_1002_V782G	Without Annotated
MO_1027	Metastatic Solid Cancers (UMich, Nature 2017)	Extrahepatic Cholangiocarcinoma	D26N	MO_1027	Missense_Mutation	26	Non-Exo Domain	chr19	50902184	50902184	G	A	D	P	B	POLD1	Damaging	MO_1027_D26N	Without Annotated
MO_1038	Metastatic Solid Cancers (UMich, Nature 2017)	Cutaneous Melanoma	R454C	MO_1038	Missense_Mutation	454	Exo Domain	chr19	50909556	50909556	C	T	D	D	D	POLD1	Damaging	MO_1038_R454C	Without Annotated
MO_1055	Metastatic Solid Cancers (UMich, Nature 2017)	Cutaneous Squamous Cell Carcinoma	R776Q	MO_1055	Missense_Mutation	776	Non-Exo Domain	chr19	50917075	50917075	G	A	T	P	B	POLD1	Benign	MO_1055_R776Q	Without Annotated
MO_1068	Metastatic Solid Cancers (UMich, Nature 2017)	Breast Invasive Lobular Carcinoma	E42Q	MO_1068	Missense_Mutation	42	Non-Exo Domain	chr19	50902232	50902232	G	C	D	P	B	POLD1	Damaging	MO_1068_E42Q	Without Annotated
MO_1309	Metastatic Solid Cancers (UMich, Nature 2017)	Oropharynx Squamous Cell Carcinoma	T888S	MO_1309	Missense_Mutation	888	Non-Exo Domain	chr19	50918792	50918792	A	T	T	B	B	POLD1	Benign	MO_1309_T888S	Without Annotated
MO_1325	Metastatic Solid Cancers (UMich, Nature 2017)	Lung Adenocarcinoma	R808L	MO_1325	Missense_Mutation	808	Non-Exo Domain	chr19	50918106	50918106	G	T	D	D	D	POLD1	Damaging	MO_1325_R808L	Without Annotated
MO_1347	Metastatic Solid Cancers (UMich, Nature 2017)	Extrahepatic Cholangiocarcinoma	R409Q	MO_1347	Missense_Mutation	409	Exo Domain	chr19	50906838	50906838	G	A	D	D	D	POLD1	Damaging	MO_1347_R409Q	Without Annotated
MO_1347	Metastatic Solid Cancers (UMich, Nature 2017)	Extrahepatic Cholangiocarcinoma	R875C	MO_1347	Missense_Mutation	875	Non-Exo Domain	chr19	50918753	50918753	C	T	D	P	P	POLD1	Damaging	MO_1347_R875C	Without Annotated
MO_1397	Metastatic Solid Cancers (UMich, Nature 2017)	Poorly Differentiated Non-Small Cell Lung Cancer	Q98P	MO_1397	Missense_Mutation	98	Non-Exo Domain	chr19	50902718	50902718	A	C	D	D	D	POLD1	Damaging	MO_1397_Q98P	Without Annotated
MO_1444	Metastatic Solid Cancers (UMich, Nature 2017)	Breast Invasive Ductal Carcinoma	A189P	MO_1444	Missense_Mutation	189	Non-Exo Domain	chr19	50905357	50905357	G	C	T	B	B	POLD1	Benign	MO_1444_A189P	Without Annotated
MO_1444	Metastatic Solid Cancers (UMich, Nature 2017)	Breast Invasive Ductal Carcinoma	N531S	MO_1444	Missense_Mutation	531	Non-Exo Domain	chr19	50910337	50910337	A	G	D	D	P	POLD1	Damaging	MO_1444_N531S	Without Annotated
MSK_LX242	Thoracic PDX (MSK, Provisional)	Lung Adenocarcinoma	I659M	MSK_LX242	Missense_Mutation	659	Non-Exo Domain	chr19	50912463	50912463	C	G	D	D	D	POLD1	Damaging	MSK_LX242_I659M	Without Annotated
MSK_LX276	Thoracic PDX (MSK, Provisional)	Small Cell Lung Cancer	R177S	MSK_LX276	Missense_Mutation	177	Non-Exo Domain	chr19	50905321	50905321	C	A	T	P	B	POLD1	Benign	MSK_LX276_R177S	Without Annotated
MSK_LX366	Thoracic PDX (MSK, Provisional)	Small Cell Lung Cancer	A509P	MSK_LX366	Missense_Mutation	509	Exo Domain	chr19	50910270	50910270	G	C	D	D	D	POLD1	Damaging	MSK_LX366_A509P	Without Annotated
MSKCC-0741_R	Bladder Urothelial Carcinoma (DFCI/MSKCC, Cancer Discov 2014)	Bladder Urothelial Carcinoma	R81P	MSKCC-0741	Missense_Mutation	81	Non-Exo Domain	chr19	50902667	50902667	G	C	D	D	D	POLD1	Damaging	MSKCC-0741_R_R81P	Without Annotated
NCH-RBD-2	Pediatric Preclinical Testing Consortium (Maris, 2019)	Atypical Teratoid/Rhabdoid Tumor	Y405C	P0185	Missense_Mutation	405	Exo Domain	chr19	50906826	50906826	A	G	D	D	D	POLD1	Damaging	NCH-RBD-2_Y405C	Without Annotated
NR1867	Melanoma (MSKCC, NEJM 2014)	Acral Melanoma	G114E	NR1867	Missense_Mutation	114	Non-Exo Domain	chr19	50905059	50905059	G	A	T	B	B	POLD1	Benign	NR1867_G114E	Without Annotated
NR1867_T	MSS Mixed Solid Tumors (Broad/Dana-Farber, Nat Genet 2018)	Acral Melanoma	G114E	NR1867	Missense_Mutation	114	Non-Exo Domain	chr19	50905059	50905059	G	A	T	B	B	POLD1	Benign	NR1867_T_G114E	Without Annotated
NR4631	Melanoma (MSKCC, NEJM 2014)	Cutaneous Melanoma	P404S	NR4631	Missense_Mutation	404	Exo Domain	chr19	50906822	50906822	C	T	D	P	P	POLD1	Damaging	NR4631_P404S	Without Annotated
NR4631_T	MSS Mixed Solid Tumors (Broad/Dana-Farber, Nat Genet 2018)	Cutaneous Melanoma	P404S	NR4631	Missense_Mutation	404	Exo Domain	chr19	50906822	50906822	C	T	D	P	P	POLD1	Damaging	NR4631_T_P404S	Without Annotated
nsclc_mskcc_2018s10	Non-Small Cell Lung Cancer (MSK, Cancer Cell 2018)	Non-Small Cell Lung Cancer	D445Y	nsclc_mskcc_2018p10	Missense_Mutation	445	Exo Domain	chr19	50909529	50909529	G	T	D	P	P	POLD1	Damaging	nsclc_mskcc_2018s10_D445Y	Without Annotated
nsclc_mskcc_2018s60	Non-Small Cell Lung Cancer (MSK, Cancer Cell 2018)	Non-Small Cell Lung Cancer	Q1038E	nsclc_mskcc_2018p60	Missense_Mutation	1038	Non-Exo Domain	chr19	50920346	50920346	C	G	T	B	B	POLD1	Benign	nsclc_mskcc_2018s60_Q1038E	Without Annotated
nsclc_mskcc_2018s60	Non-Small Cell Lung Cancer (MSK, Cancer Cell 2018)	Non-Small Cell Lung Cancer	R180Gfs*3	nsclc_mskcc_2018p60	Truncating	180	Non-Exo Domain	chr19	50905324	50905324	G	0	.	.	.	POLD1	Damaging	nsclc_mskcc_2018s60_R180Gfs*3	Without Annotated
nsclc_mskcc_2018s74	Non-Small Cell Lung Cancer (MSK, Cancer Cell 2018)	Non-Small Cell Lung Cancer	R352C	nsclc_mskcc_2018p74	Missense_Mutation	352	Exo Domain	chr19	50906393	50906393	C	T	D	B	B	POLD1	Benign	nsclc_mskcc_2018s74_R352C	Without Annotated
OSCJM-PT03-388-T	Oral Squamous Cell Carcinoma (MD Anderson, Cancer Discov 2013)	Head and Neck Squamous Cell Carcinoma	V720I	OSCJM-PT03-388	Missense_Mutation	720	Non-Exo Domain	chr19	50916686	50916686	G	A	D	D	P	POLD1	Damaging	OSCJM-PT03-388-T_V720I	Without Annotated
P-0001420-T02-IM5	MSK-IMPACT Clinical Sequencing Cohort (MSKCC, Nat Med 2017)	Anaplastic Oligodendroglioma	G162A	P-0001420	Missense_Mutation	162	Non-Exo Domain	chr19	50905277	50905277	G	C	T	B	B	POLD1	Benign	P-0001420-T02-IM5_G162A	Without Annotated
P-0002181-T02-IM5	MSK-IMPACT Clinical Sequencing Cohort (MSKCC, Nat Med 2017)	Glioblastoma Multiforme	G1000D	P-0002181	Missense_Mutation	1000	Non-Exo Domain	chr19	50919912	50919912	G	A	D	D	D	POLD1	Damaging	P-0002181-T02-IM5_G1000D	Without Annotated
P-0002265-T02-IM5	MSK-IMPACT Clinical Sequencing Cohort (MSKCC, Nat Med 2017)	Glioblastoma Multiforme	V759I	P-0002265	Missense_Mutation	759	Non-Exo Domain	chr19	50917023	50917023	G	A	D	D	D	POLD1	Damaging	P-0002265-T02-IM5_V759I	Without Annotated
P-0002265-T02-IM5	MSK-IMPACT Clinical Sequencing Cohort (MSKCC, Nat Med 2017)	Glioblastoma Multiforme	X68_splice	P-0002265	Truncating	68	Non-Exo Domain	chr19	50902311	50902311	G	A	.	.	.	POLD1	Damaging	P-0002265-T02-IM5_X68_splice	Without Annotated
P-0002294-T02-IM5	MSK-IMPACT Clinical Sequencing Cohort (MSKCC, Nat Med 2017)	Anaplastic Astrocytoma	D376N	P-0002294	Missense_Mutation	376	Exo Domain	chr19	50906465	50906465	G	A	D	B	B	POLD1	Benign	P-0002294-T02-IM5_D376N	Without Annotated
P-0002748-T02-IM5	MSK-IMPACT Clinical Sequencing Cohort (MSKCC, Nat Med 2017)	Bladder Urothelial Carcinoma	G1001S	P-0002748	Missense_Mutation	1001	Non-Exo Domain	chr19	50919914	50919914	G	A	D	P	B	POLD1	Damaging	P-0002748-T02-IM5_G1001S	Without Annotated
P-0002883-T02-IM5	MSK-IMPACT Clinical Sequencing Cohort (MSKCC, Nat Med 2017)	Esophageal Adenocarcinoma	K671M	P-0002883	Missense_Mutation	671	Non-Exo Domain	chr19	50912781	50912781	A	T	D	D	D	POLD1	Damaging	P-0002883-T02-IM5_K671M	Without Annotated
P-0003167-T01-IM5	MSK-IMPACT Clinical Sequencing Cohort (MSKCC, Nat Med 2017)	Lung Adenocarcinoma	E795D	P-0003167	Missense_Mutation	795	Non-Exo Domain	chr19	50917133	50917133	G	C	D	D	D	POLD1	Damaging	P-0003167-T01-IM5_E795D	Without Annotated
P-0003182-T01-IM5	MSK-IMPACT Clinical Sequencing Cohort (MSKCC, Nat Med 2017)	Basal Cell Carcinoma	S699F	P-0003182	Missense_Mutation	699	Non-Exo Domain	chr19	50912865	50912865	C	T	D	D	D	POLD1	Damaging	P-0003182-T01-IM5_S699F	Without Annotated
P-0003226-T01-IM5	MSK-IMPACT Clinical Sequencing Cohort (MSKCC, Nat Med 2017)	Prostate Adenocarcinoma	T1056A	P-0003226	Missense_Mutation	1056	Non-Exo Domain	chr19	50920474	50920474	A	G	D	P	B	POLD1	Damaging	P-0003226-T01-IM5_T1056A	Without Annotated
P-0003235-T01-IM5	MSK-IMPACT Clinical Sequencing Cohort (MSKCC, Nat Med 2017)	Merkel Cell Carcinoma	G422S	P-0003235	Missense_Mutation	422	Exo Domain	chr19	50909460	50909460	G	A	T	D	D	POLD1	Benign	P-0003235-T01-IM5_G422S	Without Annotated
P-0003292-T01-IM5	MSK-IMPACT Clinical Sequencing Cohort (MSKCC, Nat Med 2017)	Glioblastoma Multiforme	G106S	P-0003292	Missense_Mutation	106	Non-Exo Domain	chr19	50902741	50902741	G	A	T	B	B	POLD1	Benign	P-0003292-T01-IM5_G106S	Without Annotated
P-0003292-T01-IM5	MSK-IMPACT Clinical Sequencing Cohort (MSKCC, Nat Med 2017)	Glioblastoma Multiforme	G702D	P-0003292	Missense_Mutation	702	Non-Exo Domain	chr19	50912874	50912874	G	A	D	D	D	POLD1	Damaging	P-0003292-T01-IM5_G702D	Without Annotated
P-0003292-T01-IM5	MSK-IMPACT Clinical Sequencing Cohort (MSKCC, Nat Med 2017)	Glioblastoma Multiforme	A274T	P-0003292	Missense_Mutation	274	Non-Exo Domain	chr19	50905772	50905772	G	A	T	B	B	POLD1	Benign	P-0003292-T01-IM5_A274T	Without Annotated
P-0003331-T01-IM5	MSK-IMPACT Clinical Sequencing Cohort (MSKCC, Nat Med 2017)	Oral Cavity Squamous Cell Carcinoma	S869L	P-0003331	Missense_Mutation	869	Non-Exo Domain	chr19	50918736	50918736	C	T	D	P	P	POLD1	Damaging	P-0003331-T01-IM5_S869L	Without Annotated
P-0003396-T01-IM5	MSK-IMPACT Clinical Sequencing Cohort (MSKCC, Nat Med 2017)	Bladder Urothelial Carcinoma	F1079L	P-0003396	Missense_Mutation	1079	Non-Exo Domain	chr19	50921117	50921117	C	G	D	D	D	POLD1	Damaging	P-0003396-T01-IM5_F1079L	Without Annotated
P-0003433-T01-IM5	MSK-IMPACT Clinical Sequencing Cohort (MSKCC, Nat Med 2017)	Bladder Urothelial Carcinoma	N842Y	P-0003433	Missense_Mutation	842	Non-Exo Domain	chr19	50918207	50918207	A	T	D	B	B	POLD1	Benign	P-0003433-T01-IM5_N842Y	Without Annotated
P-0003524-T01-IM5	MSK-IMPACT Clinical Sequencing Cohort (MSKCC, Nat Med 2017)	Upper Tract Urothelial Carcinoma	R1097Q	P-0003524	Missense_Mutation	1097	Non-Exo Domain	chr19	50921170	50921170	G	A	T	B	B	POLD1	Benign	P-0003524-T01-IM5_R1097Q	Without Annotated
P-0003555-T01-IM5	MSK-IMPACT Clinical Sequencing Cohort (MSKCC, Nat Med 2017)	Bladder Urothelial Carcinoma	S939L	P-0003555	Missense_Mutation	939	Non-Exo Domain	chr19	50919079	50919079	C	T	D	P	P	POLD1	Damaging	P-0003555-T01-IM5_S939L	Without Annotated
P-0003568-T01-IM5	MSK-IMPACT Clinical Sequencing Cohort (MSKCC, Nat Med 2017)	Renal Clear Cell Carcinoma	G997S	P-0003568	Missense_Mutation	997	Non-Exo Domain	chr19	50919902	50919902	G	A	T	B	B	POLD1	Benign	P-0003568-T01-IM5_G997S	Without Annotated
P-0003603-T01-IM5	MSK-IMPACT Clinical Sequencing Cohort (MSKCC, Nat Med 2017)	Breast Invasive Lobular Carcinoma	A613T	P-0003603	Missense_Mutation	613	Non-Exo Domain	chr19	50912103	50912103	G	A	D	D	D	POLD1	Damaging	P-0003603-T01-IM5_A613T	Without Annotated
P-0003728-T01-IM5	MSK-IMPACT Clinical Sequencing Cohort (MSKCC, Nat Med 2017)	Melanoma of Unknown Primary	G1023E	P-0003728	Missense_Mutation	1023	Non-Exo Domain	chr19	50920302	50920302	G	A	T	B	B	POLD1	Benign	P-0003728-T01-IM5_G1023E	Without Annotated
P-0003891-T01-IM5	MSK-IMPACT Clinical Sequencing Cohort (MSKCC, Nat Med 2017)	Cutaneous Squamous Cell Carcinoma	T412I	P-0003891	Missense_Mutation	412	Exo Domain	chr19	50906847	50906848	CC	TT	.	.	.	POLD1	Damaging	P-0003891-T01-IM5_T412I	Without Annotated
P-0003923-T01-IM5	MSK-IMPACT Clinical Sequencing Cohort (MSKCC, Nat Med 2017)	Lung Adenocarcinoma	L357Rfs*36	P-0003923	Truncating	357	Exo Domain	chr19	50906409	50906418	TGCGGCCCTG	GGGGGCCTT	.	.	.	POLD1	Damaging	P-0003923-T01-IM5_L357Rfs*36	Without Annotated
P-0003996-T01-IM5	MSK-IMPACT Clinical Sequencing Cohort (MSKCC, Nat Med 2017)	Cancer of Unknown Primary	R432Q	P-0003996	Missense_Mutation	432	Exo Domain	chr19	50909491	50909491	G	A	D	P	B	POLD1	Damaging	P-0003996-T01-IM5_R432Q	Without Annotated
P-0004076-T01-IM5	MSK-IMPACT Clinical Sequencing Cohort (MSKCC, Nat Med 2017)	Esophageal Adenocarcinoma	V214M	P-0004076	Missense_Mutation	214	Non-Exo Domain	chr19	50905512	50905512	G	A	T	P	B	POLD1	Benign	P-0004076-T01-IM5_V214M	Without Annotated
P-0004111-T01-IM5	MSK-IMPACT Clinical Sequencing Cohort (MSKCC, Nat Med 2017)	Anal Squamous Cell Carcinoma	R889H	P-0004111	Missense_Mutation	889	Non-Exo Domain	chr19	50918796	50918796	G	A	D	D	D	POLD1	Damaging	P-0004111-T01-IM5_R889H	Without Annotated
P-0004114-T01-IM5	MSK-IMPACT Clinical Sequencing Cohort (MSKCC, Nat Med 2017)	Lung Adenocarcinoma	X324_splice	P-0004114	Truncating	324	Exo Domain	chr19	50905999	50905999	G	T	.	.	.	POLD1	Damaging	P-0004114-T01-IM5_X324_splice	Without Annotated
P-0004114-T01-IM5	MSK-IMPACT Clinical Sequencing Cohort (MSKCC, Nat Med 2017)	Lung Adenocarcinoma	R225H	P-0004114	Missense_Mutation	225	Non-Exo Domain	chr19	50905546	50905546	G	A	D	D	P	POLD1	Damaging	P-0004114-T01-IM5_R225H	Without Annotated
P-0004136-T01-IM5	MSK-IMPACT Clinical Sequencing Cohort (MSKCC, Nat Med 2017)	Uterine Endometrioid Carcinoma	Q898E	P-0004136	Missense_Mutation	898	Non-Exo Domain	chr19	50918822	50918822	C	G	D	P	P	POLD1	Damaging	P-0004136-T01-IM5_Q898E	Without Annotated
P-0004201-T01-IM5	MSK-IMPACT Clinical Sequencing Cohort (MSKCC, Nat Med 2017)	Lung Squamous Cell Carcinoma	D76H	P-0004201	Missense_Mutation	76	Non-Exo Domain	chr19	50902651	50902651	G	C	D	P	B	POLD1	Damaging	P-0004201-T01-IM5_D76H	Without Annotated
P-0004216-T01-IM5	MSK-IMPACT Clinical Sequencing Cohort (MSKCC, Nat Med 2017)	Breast Mixed Ductal and Lobular Carcinoma	P680T	P-0004216	Missense_Mutation	680	Non-Exo Domain	chr19	50912807	50912807	C	A	D	D	D	POLD1	Damaging	P-0004216-T01-IM5_P680T	Without Annotated
P-0004362-T01-IM5	MSK-IMPACT Clinical Sequencing Cohort (MSKCC, Nat Med 2017)	Colon Adenocarcinoma	T282M	P-0004362	Missense_Mutation	282	Non-Exo Domain	chr19	50905873	50905873	C	T	D	D	D	POLD1	Damaging	P-0004362-T01-IM5_T282M	Without Annotated
P-0004362-T01-IM5	MSK-IMPACT Clinical Sequencing Cohort (MSKCC, Nat Med 2017)	Colon Adenocarcinoma	T620M	P-0004362	Missense_Mutation	620	Non-Exo Domain	chr19	50912125	50912125	C	T	D	D	D	POLD1	Damaging	P-0004362-T01-IM5_T620M	Without Annotated
P-0004379-T01-IM5	MSK-IMPACT Clinical Sequencing Cohort (MSKCC, Nat Med 2017)	Uterine Endometrioid Carcinoma	R343C	P-0004379	Missense_Mutation	343	Exo Domain	chr19	50906366	50906366	C	T	T	B	B	POLD1	Benign	P-0004379-T01-IM5_R343C	Without Annotated
P-0004410-T01-IM5	MSK-IMPACT Clinical Sequencing Cohort (MSKCC, Nat Med 2017)	Lung Adenocarcinoma	I659M	P-0004410	Missense_Mutation	659	Non-Exo Domain	chr19	50912463	50912463	C	G	D	D	D	POLD1	Damaging	P-0004410-T01-IM5_I659M	Without Annotated
P-0004410-T01-IM5	MSK-IMPACT Clinical Sequencing Cohort (MSKCC, Nat Med 2017)	Lung Adenocarcinoma	I659M	MSK_LX242	Missense_Mutation	659	Non-Exo Domain	chr19	50912463	50912463	C	G	D	D	D	POLD1	Damaging	P-0004410-T01-IM5_I659M	Without Annotated
P-0004410-T01-IM5	Thoracic PDX (MSK, Provisional)	Lung Adenocarcinoma	I659M	P-0004410	Missense_Mutation	659	Non-Exo Domain	chr19	50912463	50912463	C	G	D	D	D	POLD1	Damaging	P-0004410-T01-IM5_I659M	Without Annotated
P-0004410-T01-IM5	Thoracic PDX (MSK, Provisional)	Lung Adenocarcinoma	I659M	MSK_LX242	Missense_Mutation	659	Non-Exo Domain	chr19	50912463	50912463	C	G	D	D	D	POLD1	Damaging	P-0004410-T01-IM5_I659M	Without Annotated
P-0004472-T01-IM5	MSK-IMPACT Clinical Sequencing Cohort (MSKCC, Nat Med 2017)	Lung Adenocarcinoma	T582R	P-0004472	Missense_Mutation	582	Non-Exo Domain	chr19	50910642	50910642	C	G	D	P	B	POLD1	Damaging	P-0004472-T01-IM5_T582R	Without Annotated
P-0004545-T01-IM5	MSK-IMPACT Clinical Sequencing Cohort (MSKCC, Nat Med 2017)	Upper Tract Urothelial Carcinoma	V901M	P-0004545	Missense_Mutation	901	Non-Exo Domain	chr19	50918831	50918831	G	A	D	D	D	POLD1	Damaging	P-0004545-T01-IM5_V901M	Without Annotated
P-0004602-T01-IM5	MSK-IMPACT Clinical Sequencing Cohort (MSKCC, Nat Med 2017)	Colorectal Adenocarcinoma	P208L	P-0004602	Missense_Mutation	208	Non-Exo Domain	chr19	50905495	50905495	C	T	T	B	B	POLD1	Benign	P-0004602-T01-IM5_P208L	Without Annotated
P-0004614-T01-IM5	MSK-IMPACT Clinical Sequencing Cohort (MSKCC, Nat Med 2017)	Basal Cell Carcinoma	P912S	P-0004614	Missense_Mutation	912	Non-Exo Domain	chr19	50918997	50918997	C	T	T	P	P	POLD1	Benign	P-0004614-T01-IM5_P912S	Without Annotated
P-0004641-T01-IM5	MSK-IMPACT Clinical Sequencing Cohort (MSKCC, Nat Med 2017)	Cutaneous Squamous Cell Carcinoma	Q437*	P-0004641	Truncating	437	Exo Domain	chr19	50909505	50909505	C	T	.	.	.	POLD1	Damaging	P-0004641-T01-IM5_Q437*	Without Annotated
P-0004650-T01-IM5	MSK-IMPACT Clinical Sequencing Cohort (MSKCC, Nat Med 2017)	Melanoma of Unknown Primary	S1042F	P-0004650	Missense_Mutation	1042	Non-Exo Domain	chr19	50920433	50920433	C	T	T	B	B	POLD1	Benign	P-0004650-T01-IM5_S1042F	Without Annotated
P-0004688-T01-IM5	MSK-IMPACT Clinical Sequencing Cohort (MSKCC, Nat Med 2017)	Upper Tract Urothelial Carcinoma	A361V	P-0004688	Missense_Mutation	361	Exo Domain	chr19	50906421	50906421	C	T	D	B	B	POLD1	Benign	P-0004688-T01-IM5_A361V	Without Annotated
P-0004688-T01-IM5	MSK-IMPACT Clinical Sequencing Cohort (MSKCC, Nat Med 2017)	Upper Tract Urothelial Carcinoma	D877N	P-0004688	Missense_Mutation	877	Non-Exo Domain	chr19	50918759	50918759	G	A	D	D	D	POLD1	Damaging	P-0004688-T01-IM5_D877N	Without Annotated
P-0004688-T01-IM5	MSK-IMPACT Clinical Sequencing Cohort (MSKCC, Nat Med 2017)	Upper Tract Urothelial Carcinoma	R78H	P-0004688	Missense_Mutation	78	Non-Exo Domain	chr19	50902658	50902658	G	A	T	B	B	POLD1	Benign	P-0004688-T01-IM5_R78H	Without Annotated
P-0004688-T01-IM5	MSK-IMPACT Clinical Sequencing Cohort (MSKCC, Nat Med 2017)	Upper Tract Urothelial Carcinoma	P589S	P-0004688	Missense_Mutation	589	Non-Exo Domain	chr19	50910662	50910662	C	T	D	D	D	POLD1	Damaging	P-0004688-T01-IM5_P589S	Without Annotated
P-0004688-T01-IM5	MSK-IMPACT Clinical Sequencing Cohort (MSKCC, Nat Med 2017)	Upper Tract Urothelial Carcinoma	A810T	P-0004688	Missense_Mutation	810	Non-Exo Domain	chr19	50918111	50918111	G	A	D	D	D	POLD1	Damaging	P-0004688-T01-IM5_A810T	Without Annotated
P-0004688-T01-IM5	MSK-IMPACT Clinical Sequencing Cohort (MSKCC, Nat Med 2017)	Upper Tract Urothelial Carcinoma	A215V	P-0004688	Missense_Mutation	215	Non-Exo Domain	chr19	50905516	50905516	C	T	T	P	B	POLD1	Benign	P-0004688-T01-IM5_A215V	Without Annotated
P-0004754-T01-IM5	MSK-IMPACT Clinical Sequencing Cohort (MSKCC, Nat Med 2017)	Colon Adenocarcinoma	R443Q	P-0004754	Missense_Mutation	443	Exo Domain	chr19	50909524	50909524	G	A	T	P	B	POLD1	Benign	P-0004754-T01-IM5_R443Q	Without Annotated
P-0004970-T01-IM5	MSK-IMPACT Clinical Sequencing Cohort (MSKCC, Nat Med 2017)	Pancreatic Adenocarcinoma	A366D	P-0004970	Missense_Mutation	366	Exo Domain	chr19	50906436	50906436	C	A	D	P	P	POLD1	Damaging	P-0004970-T01-IM5_A366D	Without Annotated
P-0005127-T01-IM5	MSK-IMPACT Clinical Sequencing Cohort (MSKCC, Nat Med 2017)	Cancer of Unknown Primary	P349S	P-0005127	Missense_Mutation	349	Exo Domain	chr19	50906384	50906384	C	T	D	B	B	POLD1	Benign	P-0005127-T01-IM5_P349S	Without Annotated
P-0005127-T02-IM5	MSK-IMPACT Clinical Sequencing Cohort (MSKCC, Nat Med 2017)	Cancer of Unknown Primary	P349S	P-0005127	Missense_Mutation	349	Exo Domain	chr19	50906384	50906384	C	T	D	B	B	POLD1	Benign	P-0005127-T02-IM5_P349S	Without Annotated
P-0005159-T01-IM5	MSK-IMPACT Clinical Sequencing Cohort (MSKCC, Nat Med 2017)	Cutaneous Melanoma	V556I	P-0005159	Missense_Mutation	556	Non-Exo Domain	chr19	50910411	50910411	G	A	T	B	B	POLD1	Benign	P-0005159-T01-IM5_V556I	Without Annotated
P-0005159-T01-IM5	MSK-IMPACT Clinical Sequencing Cohort (MSKCC, Nat Med 2017)	Cutaneous Melanoma	P116Hfs*53	P-0005159	Truncating	116	Non-Exo Domain	chr19	50905055	50905055	G	0	.	.	.	POLD1	Damaging	P-0005159-T01-IM5_P116Hfs*53	Without Annotated
P-0005178-T01-IM5	MSK-IMPACT Clinical Sequencing Cohort (MSKCC, Nat Med 2017)	Lung Adenocarcinoma	A930T	P-0005178	Missense_Mutation	930	Non-Exo Domain	chr19	50919051	50919051	G	A	T	B	B	POLD1	Benign	P-0005178-T01-IM5_A930T	Without Annotated
P-0005219-T01-IM5	MSK-IMPACT Clinical Sequencing Cohort (MSKCC, Nat Med 2017)	Breast Invasive Ductal Carcinoma	R211H	P-0005219	Missense_Mutation	211	Non-Exo Domain	chr19	50905504	50905504	G	A	D	D	P	POLD1	Damaging	P-0005219-T01-IM5_R211H	Without Annotated
P-0005230-T01-IM5	MSK-IMPACT Clinical Sequencing Cohort (MSKCC, Nat Med 2017)	Colorectal Adenocarcinoma	R343H	P-0005230	Missense_Mutation	343	Exo Domain	chr19	50906367	50906367	G	A	T	D	P	POLD1	Benign	P-0005230-T01-IM5_R343H	Without Annotated
P-0005267-T01-IM5	MSK-IMPACT Clinical Sequencing Cohort (MSKCC, Nat Med 2017)	Breast Invasive Ductal Carcinoma	Q1094*	P-0005267	Truncating	1094	Non-Exo Domain	chr19	50921160	50921160	C	T	.	.	.	POLD1	Damaging	P-0005267-T01-IM5_Q1094*	Without Annotated
P-0005489-T01-IM5	MSK-IMPACT Clinical Sequencing Cohort (MSKCC, Nat Med 2017)	Bladder Urothelial Carcinoma	D132N	P-0005489	Missense_Mutation	132	Non-Exo Domain	chr19	50905112	50905112	G	A	T	B	B	POLD1	Benign	P-0005489-T01-IM5_D132N	Without Annotated
P-0005564-T01-IM5	MSK-IMPACT Clinical Sequencing Cohort (MSKCC, Nat Med 2017)	Uterine Endometrioid Carcinoma	G178W	P-0005564	Missense_Mutation	178	Non-Exo Domain	chr19	50905324	50905324	G	T	T	D	D	POLD1	Benign	P-0005564-T01-IM5_G178W	Without Annotated
P-0005564-T01-IM5	MSK-IMPACT Clinical Sequencing Cohort (MSKCC, Nat Med 2017)	Uterine Endometrioid Carcinoma	R561W	P-0005564	Missense_Mutation	561	Non-Exo Domain	chr19	50910426	50910426	C	T	D	D	D	POLD1	Damaging	P-0005564-T01-IM5_R561W	Without Annotated
P-0005588-T01-IM5	MSK-IMPACT Clinical Sequencing Cohort (MSKCC, Nat Med 2017)	Undifferentiated Pleomorphic Sarcoma/Malignant Fibrous Histiocytoma/High-Grade Spindle Cell Sarcoma	L1065R	P-0005588	Missense_Mutation	1065	Non-Exo Domain	chr19	50920502	50920502	T	G	D	P	P	POLD1	Damaging	P-0005588-T01-IM5_L1065R	Without Annotated
P-0005703-T01-IM5	MSK-IMPACT Clinical Sequencing Cohort (MSKCC, Nat Med 2017)	Cutaneous Squamous Cell Carcinoma	E57K	P-0005703	Missense_Mutation	57	Non-Exo Domain	chr19	50902277	50902277	G	A	T	B	B	POLD1	Benign	P-0005703-T01-IM5_E57K	Without Annotated
P-0005703-T01-IM5	MSK-IMPACT Clinical Sequencing Cohort (MSKCC, Nat Med 2017)	Cutaneous Squamous Cell Carcinoma	R423C	P-0005703	Missense_Mutation	423	Exo Domain	chr19	50909463	50909463	C	T	D	D	D	POLD1	Damaging	P-0005703-T01-IM5_R423C	Without Annotated
P-0005972-T01-IM5	MSK-IMPACT Clinical Sequencing Cohort (MSKCC, Nat Med 2017)	Breast Invasive Ductal Carcinoma	F799delinsLLIS	P-0005972	In_Frame	799	Non-Exo Domain	chr19	50918078	50918080	TTC	CTGCTTATCAGT	.	.	.	POLD1	Damaging	P-0005972-T01-IM5_F799delinsLLIS	Without Annotated
P-0005995-T01-IM5	MSK-IMPACT Clinical Sequencing Cohort (MSKCC, Nat Med 2017)	Stomach Adenocarcinoma	S478R	P-0005995	Missense_Mutation	478	Exo Domain	chr19	50909712	50909712	A	C	D	D	D	POLD1	Damaging	P-0005995-T01-IM5_S478R	Without Annotated
P-0006119-T01-IM5	MSK-IMPACT Clinical Sequencing Cohort (MSKCC, Nat Med 2017)	Glioblastoma Multiforme	P362S	P-0006119	Missense_Mutation	362	Exo Domain	chr19	50906423	50906423	C	T	T	B	B	POLD1	Benign	P-0006119-T01-IM5_P362S	Without Annotated
P-0006124-T01-IM5	MSK-IMPACT Clinical Sequencing Cohort (MSKCC, Nat Med 2017)	Bladder Urothelial Carcinoma	Q636*	P-0006124	Truncating	636	Non-Exo Domain	chr19	50912392	50912392	C	T	.	.	.	POLD1	Damaging	P-0006124-T01-IM5_Q636*	Without Annotated
P-0006177-T01-IM5	MSK-IMPACT Clinical Sequencing Cohort (MSKCC, Nat Med 2017)	Cutaneous Melanoma	P571L	P-0006177	Missense_Mutation	571	Non-Exo Domain	chr19	50910609	50910609	C	T	D	D	D	POLD1	Damaging	P-0006177-T01-IM5_P571L	Without Annotated
P-0006226-T02-IM5	MSK-IMPACT Clinical Sequencing Cohort (MSKCC, Nat Med 2017)	Prostate Adenocarcinoma	E92Afs*10	P-0006226	Truncating	92	Non-Exo Domain	chr19	50902698	50902699	AG	-	.	.	.	POLD1	Damaging	P-0006226-T02-IM5_E92Afs*10	Without Annotated
P-0006267-T01-IM5	MSK-IMPACT Clinical Sequencing Cohort (MSKCC, Nat Med 2017)	Cutaneous Melanoma	E940K	P-0006267	Missense_Mutation	940	Non-Exo Domain	chr19	50919081	50919081	G	A	D	D	D	POLD1	Damaging	P-0006267-T01-IM5_E940K	Without Annotated
P-0006308-T01-IM5	MSK-IMPACT Clinical Sequencing Cohort (MSKCC, Nat Med 2017)	Cancer of Unknown Primary	Q69H	P-0006308	Missense_Mutation	69	Non-Exo Domain	chr19	50902632	50902632	G	T	D	B	B	POLD1	Benign	P-0006308-T01-IM5_Q69H	Without Annotated
P-0006713-T01-IM5	MSK-IMPACT Clinical Sequencing Cohort (MSKCC, Nat Med 2017)	Lung Adenocarcinoma	A749S	P-0006713	Missense_Mutation	749	Non-Exo Domain	chr19	50916773	50916773	G	T	T	P	P	POLD1	Benign	P-0006713-T01-IM5_A749S	Without Annotated
P-0006752-T01-IM5	MSK-IMPACT Clinical Sequencing Cohort (MSKCC, Nat Med 2017)	Stomach Adenocarcinoma	R1008C	P-0006752	Missense_Mutation	1008	Non-Exo Domain	chr19	50919935	50919935	C	T	D	P	B	POLD1	Damaging	P-0006752-T01-IM5_R1008C	Without Annotated
P-0006753-T01-IM5	MSK-IMPACT Clinical Sequencing Cohort (MSKCC, Nat Med 2017)	Colon Adenocarcinoma	H900N	P-0006753	Missense_Mutation	900	Non-Exo Domain	chr19	50918828	50918828	C	A	D	D	D	POLD1	Damaging	P-0006753-T01-IM5_H900N	Without Annotated
P-0006753-T01-IM5	MSK-IMPACT Clinical Sequencing Cohort (MSKCC, Nat Med 2017)	Colon Adenocarcinoma	S746R	P-0006753	Missense_Mutation	746	Non-Exo Domain	chr19	50916766	50916766	C	G	T	B	B	POLD1	Benign	P-0006753-T01-IM5_S746R	Without Annotated
P-0006761-T01-IM5	MSK-IMPACT Clinical Sequencing Cohort (MSKCC, Nat Med 2017)	Colorectal Adenocarcinoma	D249Y	P-0006761	Missense_Mutation	249	Non-Exo Domain	chr19	50905617	50905617	G	T	D	D	D	POLD1	Damaging	P-0006761-T01-IM5_D249Y	Without Annotated
P-0006960-T01-IM5	MSK-IMPACT Clinical Sequencing Cohort (MSKCC, Nat Med 2017)	Colorectal Adenocarcinoma	R808C	P-0006960	Missense_Mutation	808	Non-Exo Domain	chr19	50918105	50918105	C	T	D	D	D	POLD1	Damaging	P-0006960-T01-IM5_R808C	Without Annotated
P-0006960-T01-IM5	MSK-IMPACT Clinical Sequencing Cohort (MSKCC, Nat Med 2017)	Colorectal Adenocarcinoma	E348D	P-0006960	Missense_Mutation	348	Exo Domain	chr19	50906383	50906383	G	T	T	B	B	POLD1	Benign	P-0006960-T01-IM5_E348D	Without Annotated
P-0007015-T01-IM5	MSK-IMPACT Clinical Sequencing Cohort (MSKCC, Nat Med 2017)	Bladder Urothelial Carcinoma	S717L	P-0007015	Missense_Mutation	717	Non-Exo Domain	chr19	50912919	50912919	C	T	D	P	P	POLD1	Damaging	P-0007015-T01-IM5_S717L	Without Annotated
P-0007018-T01-IM5	MSK-IMPACT Clinical Sequencing Cohort (MSKCC, Nat Med 2017)	Glioblastoma Multiforme	R1060C	P-0007018	Missense_Mutation	1060	Non-Exo Domain	chr19	50920486	50920486	C	T	D	D	D	POLD1	Damaging	P-0007018-T01-IM5_R1060C	Without Annotated
P-0007084-T02-IM5	MSK-IMPACT Clinical Sequencing Cohort (MSKCC, Nat Med 2017)	Lung Adenocarcinoma	G178V	P-0007084	Missense_Mutation	178	Non-Exo Domain	chr19	50905325	50905325	G	T	T	B	B	POLD1	Benign	P-0007084-T02-IM5_G178V	Without Annotated
P-0007087-T01-IM5	MSK-IMPACT Clinical Sequencing Cohort (MSKCC, Nat Med 2017)	Breast Invasive Ductal Carcinoma	H142R	P-0007087	Missense_Mutation	142	Non-Exo Domain	chr19	50905143	50905143	A	G	T	B	B	POLD1	Benign	P-0007087-T01-IM5_H142R	Without Annotated
P-0007544-T01-IM5	MSK-IMPACT Clinical Sequencing Cohort (MSKCC, Nat Med 2017)	Cutaneous Melanoma	S1052L	P-0007544	Missense_Mutation	1052	Non-Exo Domain	chr19	50920463	50920463	C	T	D	P	B	POLD1	Damaging	P-0007544-T01-IM5_S1052L	Without Annotated
P-0007567-T01-IM5	MSK-IMPACT Clinical Sequencing Cohort (MSKCC, Nat Med 2017)	Colon Adenocarcinoma	R682W	P-0007567	Missense_Mutation	682	Non-Exo Domain	chr19	50912813	50912813	C	T	D	D	D	POLD1	Damaging	P-0007567-T01-IM5_R682W	Without Annotated
P-0007805-T01-IM5	MSK-IMPACT Clinical Sequencing Cohort (MSKCC, Nat Med 2017)	Bladder Urothelial Carcinoma	L843V	P-0007805	Missense_Mutation	843	Non-Exo Domain	chr19	50918210	50918210	C	G	T	B	B	POLD1	Benign	P-0007805-T01-IM5_L843V	Without Annotated
P-0007859-T01-IM5	MSK-IMPACT Clinical Sequencing Cohort (MSKCC, Nat Med 2017)	Renal Clear Cell Carcinoma	P951S	P-0007859	Missense_Mutation	951	Non-Exo Domain	chr19	50919683	50919683	C	T	D	P	P	POLD1	Damaging	P-0007859-T01-IM5_P951S	Without Annotated
P-0007999-T01-IM5	MSK-IMPACT Clinical Sequencing Cohort (MSKCC, Nat Med 2017)	Colon Adenocarcinoma	S1052W	P-0007999	Missense_Mutation	1052	Non-Exo Domain	chr19	50920463	50920463	C	G	D	D	D	POLD1	Damaging	P-0007999-T01-IM5_S1052W	Without Annotated
P-0008180-T01-IM5	MSK-IMPACT Clinical Sequencing Cohort (MSKCC, Nat Med 2017)	Colon Adenocarcinoma	A864T	P-0008180	Missense_Mutation	864	Non-Exo Domain	chr19	50918720	50918720	G	A	T	B	B	POLD1	Benign	P-0008180-T01-IM5_A864T	Without Annotated
P-0008317-T01-IM5	MSK-IMPACT Clinical Sequencing Cohort (MSKCC, Nat Med 2017)	Rectal Adenocarcinoma	D987Tfs*58	P-0008317	Truncating	987	Non-Exo Domain	chr19	50919866	50919866	G	0	.	.	.	POLD1	Damaging	P-0008317-T01-IM5_D987Tfs*58	Without Annotated
P-0008345-T01-IM5	MSK-IMPACT Clinical Sequencing Cohort (MSKCC, Nat Med 2017)	Upper Tract Urothelial Carcinoma	A697T	P-0008345	Missense_Mutation	697	Non-Exo Domain	chr19	50912858	50912858	G	A	D	D	P	POLD1	Damaging	P-0008345-T01-IM5_A697T	Without Annotated
P-0008358-T01-IM5	MSK-IMPACT Clinical Sequencing Cohort (MSKCC, Nat Med 2017)	Cutaneous Squamous Cell Carcinoma	E534K	P-0008358	Missense_Mutation	534	Non-Exo Domain	chr19	50910345	50910345	G	A	D	D	D	POLD1	Damaging	P-0008358-T01-IM5_E534K	Without Annotated
P-0008582-T01-IM5	MSK-IMPACT Clinical Sequencing Cohort (MSKCC, Nat Med 2017)	Colon Adenocarcinoma	S869L	P-0008582	Missense_Mutation	869	Non-Exo Domain	chr19	50918736	50918736	C	T	D	P	P	POLD1	Damaging	P-0008582-T01-IM5_S869L	Without Annotated
P-0008646-T01-IM5	MSK-IMPACT Clinical Sequencing Cohort (MSKCC, Nat Med 2017)	Uterine Endometrioid Carcinoma	E1093*	P-0008646	Truncating	1093	Non-Exo Domain	chr19	50921157	50921157	G	T	.	.	.	POLD1	Damaging	P-0008646-T01-IM5_E1093*	Without Annotated
P-0008721-T01-IM5	MSK-IMPACT Clinical Sequencing Cohort (MSKCC, Nat Med 2017)	Colon Adenocarcinoma	A915V	P-0008721	Missense_Mutation	915	Non-Exo Domain	chr19	50919007	50919007	C	T	D	D	D	POLD1	Damaging	P-0008721-T01-IM5_A915V	Without Annotated
P-0008767-T01-IM5	MSK-IMPACT Clinical Sequencing Cohort (MSKCC, Nat Med 2017)	Breast Invasive Ductal Carcinoma	S816Afs*65	P-0008767	Truncating	816	Non-Exo Domain	chr19	50918127	50918148	CCTCCCGGCCCGACGCCCACGA	-	.	.	.	POLD1	Damaging	P-0008767-T01-IM5_S816Afs*65	Without Annotated
P-0009057-T01-IM5	MSK-IMPACT Clinical Sequencing Cohort (MSKCC, Nat Med 2017)	Stomach Adenocarcinoma	L871P	P-0009057	Missense_Mutation	871	Non-Exo Domain	chr19	50918742	50918742	T	C	D	D	D	POLD1	Damaging	P-0009057-T01-IM5_L871P	Without Annotated
P-0009087-T01-IM5	MSK-IMPACT Clinical Sequencing Cohort (MSKCC, Nat Med 2017)	Neuroendocrine Tumor, NOS	D987Tfs*58	P-0009087	Truncating	987	Non-Exo Domain	chr19	50919866	50919866	G	0	.	.	.	POLD1	Damaging	P-0009087-T01-IM5_D987Tfs*58	Without Annotated
P-0009110-T01-IM5	MSK-IMPACT Clinical Sequencing Cohort (MSKCC, Nat Med 2017)	Lung Adenocarcinoma	V455L	P-0009110	Missense_Mutation	455	Exo Domain	chr19	50909559	50909559	G	T	T	B	B	POLD1	Benign	P-0009110-T01-IM5_V455L	Without Annotated
P-0009152-T01-IM5	MSK-IMPACT Clinical Sequencing Cohort (MSKCC, Nat Med 2017)	Bladder Urothelial Carcinoma	T473M	P-0009152	Missense_Mutation	473	Exo Domain	chr19	50909698	50909698	C	T	D	D	D	POLD1	Damaging	P-0009152-T01-IM5_T473M	Without Annotated
P-0009175-T02-IM5	MSK-IMPACT Clinical Sequencing Cohort (MSKCC, Nat Med 2017)	Prostate Adenocarcinoma	P787S	P-0009175	Missense_Mutation	787	Non-Exo Domain	chr19	50917107	50917107	C	T	T	P	P	POLD1	Benign	P-0009175-T02-IM5_P787S	Without Annotated
P-0009202-T01-IM5	MSK-IMPACT Clinical Sequencing Cohort (MSKCC, Nat Med 2017)	Head and Neck Squamous Cell Carcinoma	G12R	P-0009202	Missense_Mutation	12	Non-Exo Domain	chr19	50902142	50902142	G	A	D	P	B	POLD1	Damaging	P-0009202-T01-IM5_G12R	Without Annotated
P-0009301-T01-IM5	MSK-IMPACT Clinical Sequencing Cohort (MSKCC, Nat Med 2017)	Lung Adenocarcinoma	D102N	P-0009301	Missense_Mutation	102	Non-Exo Domain	chr19	50902729	50902729	G	A	D	D	D	POLD1	Damaging	P-0009301-T01-IM5_D102N	Without Annotated
P-0009477-T01-IM5	MSK-IMPACT Clinical Sequencing Cohort (MSKCC, Nat Med 2017)	Lung Adenocarcinoma	F326L	P-0009477	Missense_Mutation	326	Exo Domain	chr19	50906317	50906317	C	A	D	P	P	POLD1	Damaging	P-0009477-T01-IM5_F326L	Without Annotated
P-0009484-T01-IM5	MSK-IMPACT Clinical Sequencing Cohort (MSKCC, Nat Med 2017)	Small Bowel Cancer	V861A	P-0009484	Missense_Mutation	861	Non-Exo Domain	chr19	50918712	50918712	T	C	T	P	P	POLD1	Benign	P-0009484-T01-IM5_V861A	Without Annotated
P-0009484-T01-IM5	MSK-IMPACT Clinical Sequencing Cohort (MSKCC, Nat Med 2017)	Small Bowel Cancer	P116Hfs*53	P-0009484	Truncating	116	Non-Exo Domain	chr19	50905055	50905055	G	0	.	.	.	POLD1	Damaging	P-0009484-T01-IM5_P116Hfs*53	Without Annotated
P-0009508-T01-IM5	MSK-IMPACT Clinical Sequencing Cohort (MSKCC, Nat Med 2017)	Lung Adenocarcinoma	X985_splice	P-0009508	Truncating	985	Non-Exo Domain	chr19	50919786	50919786	G	A	.	.	.	POLD1	Damaging	P-0009508-T01-IM5_X985_splice	Without Annotated
P-0009706-T01-IM5	MSK-IMPACT Clinical Sequencing Cohort (MSKCC, Nat Med 2017)	Renal Clear Cell Carcinoma	L568P	P-0009706	Missense_Mutation	568	Non-Exo Domain	chr19	50910600	50910600	T	C	D	P	P	POLD1	Damaging	P-0009706-T01-IM5_L568P	Without Annotated
P-0009715-T01-IM5	MSK-IMPACT Clinical Sequencing Cohort (MSKCC, Nat Med 2017)	Lung Adenocarcinoma	R667L	P-0009715	Missense_Mutation	667	Non-Exo Domain	chr19	50912486	50912486	G	T	D	D	D	POLD1	Damaging	P-0009715-T01-IM5_R667L	Without Annotated
P-0009735-T01-IM5	MSK-IMPACT Clinical Sequencing Cohort (MSKCC, Nat Med 2017)	Hurthle Cell Thyroid Cancer	R30Q	P-0009735	Missense_Mutation	30	Non-Exo Domain	chr19	50902197	50902197	G	A	T	B	B	POLD1	Benign	P-0009735-T01-IM5_R30Q	Without Annotated
P-0009752-T01-IM5	MSK-IMPACT Clinical Sequencing Cohort (MSKCC, Nat Med 2017)	Cutaneous Melanoma	D515N	P-0009752	Missense_Mutation	515	Exo Domain	chr19	50910288	50910288	G	A	D	P	P	POLD1	Damaging	P-0009752-T01-IM5_D515N	Without Annotated
P-0009843-T01-IM5	MSK-IMPACT Clinical Sequencing Cohort (MSKCC, Nat Med 2017)	Prostate Adenocarcinoma	R166W	P-0009843	Missense_Mutation	166	Non-Exo Domain	chr19	50905288	50905288	C	T	D	D	P	POLD1	Damaging	P-0009843-T01-IM5_R166W	Without Annotated
P-0009858-T01-IM5	MSK-IMPACT Clinical Sequencing Cohort (MSKCC, Nat Med 2017)	Pancreatic Adenocarcinoma	I638T	P-0009858	Missense_Mutation	638	Non-Exo Domain	chr19	50912399	50912399	T	C	T	B	B	POLD1	Benign	P-0009858-T01-IM5_I638T	Without Annotated
P-0009962-T01-IM5	MSK-IMPACT Clinical Sequencing Cohort (MSKCC, Nat Med 2017)	Cutaneous Squamous Cell Carcinoma	I1070M	P-0009962	Missense_Mutation	1070	Non-Exo Domain	chr19	50920518	50920518	C	G	D	P	P	POLD1	Damaging	P-0009962-T01-IM5_I1070M	Without Annotated
P-0010034-T01-IM5	MSK-IMPACT Clinical Sequencing Cohort (MSKCC, Nat Med 2017)	Prostate Adenocarcinoma	R470H	P-0010034	Missense_Mutation	470	Exo Domain	chr19	50909689	50909689	G	A	D	D	D	POLD1	Damaging	P-0010034-T01-IM5_R470H	Without Annotated
P-0010185-T01-IM5	MSK-IMPACT Clinical Sequencing Cohort (MSKCC, Nat Med 2017)	Anaplastic Oligodendroglioma	G10R	P-0010185	Missense_Mutation	10	Non-Exo Domain	chr19	50902136	50902136	G	A	T	B	B	POLD1	Benign	P-0010185-T01-IM5_G10R	Without Annotated
P-0010185-T01-IM5	MSK-IMPACT Clinical Sequencing Cohort (MSKCC, Nat Med 2017)	Anaplastic Oligodendroglioma	G184E	P-0010185	Missense_Mutation	184	Non-Exo Domain	chr19	50905343	50905343	G	A	T	B	B	POLD1	Benign	P-0010185-T01-IM5_G184E	Without Annotated
P-0010420-T01-IM5	MSK-IMPACT Clinical Sequencing Cohort (MSKCC, Nat Med 2017)	Cutaneous Squamous Cell Carcinoma	R409Q	P-0010420	Missense_Mutation	409	Exo Domain	chr19	50906838	50906838	G	A	D	D	D	POLD1	Damaging	P-0010420-T01-IM5_R409Q	Without Annotated
P-0010420-T01-IM5	MSK-IMPACT Clinical Sequencing Cohort (MSKCC, Nat Med 2017)	Cutaneous Squamous Cell Carcinoma	G1001D	P-0010420	Missense_Mutation	1001	Non-Exo Domain	chr19	50919915	50919915	G	A	D	D	P	POLD1	Damaging	P-0010420-T01-IM5_G1001D	Without Annotated
P-0010504-T01-IM5	MSK-IMPACT Clinical Sequencing Cohort (MSKCC, Nat Med 2017)	Medullary Carcinoma of the Colon	A242V	P-0010504	Missense_Mutation	242	Non-Exo Domain	chr19	50905597	50905597	C	T	T	B	B	POLD1	Benign	P-0010504-T01-IM5_A242V	Without Annotated
P-0010573-T01-IM5	MSK-IMPACT Clinical Sequencing Cohort (MSKCC, Nat Med 2017)	High-Grade Serous Ovarian Cancer	Q59K	P-0010573	Missense_Mutation	59	Non-Exo Domain	chr19	50902283	50902283	C	A	T	P	P	POLD1	Benign	P-0010573-T01-IM5_Q59K	Without Annotated
P-0010581-T01-IM5	MSK-IMPACT Clinical Sequencing Cohort (MSKCC, Nat Med 2017)	Rectal Adenocarcinoma	X985_splice	P-0010581	Truncating	985	Non-Exo Domain	chr19	50919786	50919786	G	A	.	.	.	POLD1	Damaging	P-0010581-T01-IM5_X985_splice	Without Annotated
P-0010587-T01-IM5	MSK-IMPACT Clinical Sequencing Cohort (MSKCC, Nat Med 2017)	Colon Adenocarcinoma	R791W	P-0010587	Missense_Mutation	791	Non-Exo Domain	chr19	50917119	50917119	C	T	D	D	D	POLD1	Damaging	P-0010587-T01-IM5_R791W	Without Annotated
P-0010722-T01-IM5	MSK-IMPACT Clinical Sequencing Cohort (MSKCC, Nat Med 2017)	Non-Small Cell Lung Cancer	D911Y	P-0010722	Missense_Mutation	911	Non-Exo Domain	chr19	50918994	50918994	G	T	D	D	D	POLD1	Damaging	P-0010722-T01-IM5_D911Y	Without Annotated
P-0010725-T01-IM5	MSK-IMPACT Clinical Sequencing Cohort (MSKCC, Nat Med 2017)	Anorectal Mucosal Melanoma	R1053H	P-0010725	Missense_Mutation	1053	Non-Exo Domain	chr19	50920466	50920466	G	A	D	P	B	POLD1	Damaging	P-0010725-T01-IM5_R1053H	Without Annotated
P-0010803-T01-IM5	MSK-IMPACT Clinical Sequencing Cohort (MSKCC, Nat Med 2017)	Upper Tract Urothelial Carcinoma	D987Tfs*58	P-0010803	Truncating	987	Non-Exo Domain	chr19	50919866	50919866	G	0	.	.	.	POLD1	Damaging	P-0010803-T01-IM5_D987Tfs*58	Without Annotated
P-0010921-T01-IM5	MSK-IMPACT Clinical Sequencing Cohort (MSKCC, Nat Med 2017)	Bladder Urothelial Carcinoma	R218C	P-0010921	Missense_Mutation	218	Non-Exo Domain	chr19	50905524	50905524	C	T	D	D	D	POLD1	Damaging	P-0010921-T01-IM5_R218C	Without Annotated
P-0010967-T01-IM5	MSK-IMPACT Clinical Sequencing Cohort (MSKCC, Nat Med 2017)	Uterine Endometrioid Carcinoma	V392M	P-0010967	Missense_Mutation	392	Exo Domain	chr19	50906786	50906786	G	A	D	P	P	POLD1	Damaging	P-0010967-T01-IM5_V392M	Without Annotated
P-0011047-T01-IM5	MSK-IMPACT Clinical Sequencing Cohort (MSKCC, Nat Med 2017)	Cutaneous Melanoma	L94F	P-0011047	Missense_Mutation	94	Non-Exo Domain	chr19	50902705	50902705	C	T	T	B	B	POLD1	Benign	P-0011047-T01-IM5_L94F	Without Annotated
P-0011071-T01-IM5	MSK-IMPACT Clinical Sequencing Cohort (MSKCC, Nat Med 2017)	Colorectal Adenocarcinoma	E267V	P-0011071	Missense_Mutation	267	Non-Exo Domain	chr19	50905752	50905752	A	T	D	P	P	POLD1	Damaging	P-0011071-T01-IM5_E267V	Without Annotated
P-0011071-T01-IM5	MSK-IMPACT Clinical Sequencing Cohort (MSKCC, Nat Med 2017)	Colorectal Adenocarcinoma	R561Q	P-0011071	Missense_Mutation	561	Non-Exo Domain	chr19	50910427	50910427	G	A	D	D	D	POLD1	Damaging	P-0011071-T01-IM5_R561Q	Without Annotated
P-0011143-T01-IM5	MSK-IMPACT Clinical Sequencing Cohort (MSKCC, Nat Med 2017)	Cancer of Unknown Primary	D25N	P-0011143	Missense_Mutation	25	Non-Exo Domain	chr19	50902181	50902181	G	A	T	B	B	POLD1	Benign	P-0011143-T01-IM5_D25N	Without Annotated
P-0011175-T01-IM5	MSK-IMPACT Clinical Sequencing Cohort (MSKCC, Nat Med 2017)	Stomach Adenocarcinoma	A1004G	P-0011175	Missense_Mutation	1004	Non-Exo Domain	chr19	50919924	50919924	C	G	T	B	B	POLD1	Benign	P-0011175-T01-IM5_A1004G	Without Annotated
P-0011179-T01-IM5	MSK-IMPACT Clinical Sequencing Cohort (MSKCC, Nat Med 2017)	Diffuse Large B-Cell Lymphoma, NOS	G1001S	P-0011179	Missense_Mutation	1001	Non-Exo Domain	chr19	50919914	50919914	G	A	D	P	B	POLD1	Damaging	P-0011179-T01-IM5_G1001S	Without Annotated
P-0011226-T01-IM5	MSK-IMPACT Clinical Sequencing Cohort (MSKCC, Nat Med 2017)	Colon Adenocarcinoma	R180Gfs*3	P-0011226	Truncating	180	Non-Exo Domain	chr19	50905324	50905324	G	0	.	.	.	POLD1	Damaging	P-0011226-T01-IM5_R180Gfs*3	Without Annotated
P-0011262-T01-IM5	MSK-IMPACT Clinical Sequencing Cohort (MSKCC, Nat Med 2017)	Uterine Mixed Endometrial Carcinoma	K447E	P-0011262	Missense_Mutation	447	Exo Domain	chr19	50909535	50909535	A	G	D	P	P	POLD1	Damaging	P-0011262-T01-IM5_K447E	Without Annotated
P-0011269-T01-IM5	MSK-IMPACT Clinical Sequencing Cohort (MSKCC, Nat Med 2017)	Cutaneous Melanoma	D175Y	P-0011269	Missense_Mutation	175	Non-Exo Domain	chr19	50905315	50905315	G	T	D	B	B	POLD1	Benign	P-0011269-T01-IM5_D175Y	Without Annotated
P-0011345-T01-IM5	MSK-IMPACT Clinical Sequencing Cohort (MSKCC, Nat Med 2017)	Upper Tract Urothelial Carcinoma	R358W	P-0011345	Missense_Mutation	358	Exo Domain	chr19	50906411	50906411	C	T	D	D	P	POLD1	Damaging	P-0011345-T01-IM5_R358W	Without Annotated
P-0011345-T01-IM5	MSK-IMPACT Clinical Sequencing Cohort (MSKCC, Nat Med 2017)	Upper Tract Urothelial Carcinoma	V510M	P-0011345	Missense_Mutation	510	Exo Domain	chr19	50910273	50910273	G	A	T	B	B	POLD1	Benign	P-0011345-T01-IM5_V510M	Without Annotated
P-0011446-T01-IM5	MSK-IMPACT Clinical Sequencing Cohort (MSKCC, Nat Med 2017)	Mucinous Adenocarcinoma of the Colon and Rectum	R423H	P-0011446	Missense_Mutation	423	Exo Domain	chr19	50909464	50909464	G	A	D	D	D	POLD1	Damaging	P-0011446-T01-IM5_R423H	Without Annotated
P-0011446-T01-IM5	MSK-IMPACT Clinical Sequencing Cohort (MSKCC, Nat Med 2017)	Mucinous Adenocarcinoma of the Colon and Rectum	P116Hfs*53	P-0011446	Truncating	116	Non-Exo Domain	chr19	50905061	50905061	C	0	.	.	.	POLD1	Damaging	P-0011446-T01-IM5_P116Hfs*53	Without Annotated
P-0011446-T01-IM5	MSK-IMPACT Clinical Sequencing Cohort (MSKCC, Nat Med 2017)	Mucinous Adenocarcinoma of the Colon and Rectum	D987Tfs*58	P-0011446	Truncating	987	Non-Exo Domain	chr19	50919866	50919866	G	0	.	.	.	POLD1	Damaging	P-0011446-T01-IM5_D987Tfs*58	Without Annotated
P-0011456-T01-IM5	MSK-IMPACT Clinical Sequencing Cohort (MSKCC, Nat Med 2017)	Small Cell Lung Cancer	A509P	P-0011456	Missense_Mutation	509	Exo Domain	chr19	50910270	50910270	G	C	D	D	D	POLD1	Damaging	P-0011456-T01-IM5_A509P	Without Annotated
P-0011456-T01-IM5	MSK-IMPACT Clinical Sequencing Cohort (MSKCC, Nat Med 2017)	Small Cell Lung Cancer	A509P	MSK_LX366	Missense_Mutation	509	Exo Domain	chr19	50910270	50910270	G	C	D	D	D	POLD1	Damaging	P-0011456-T01-IM5_A509P	Without Annotated
P-0011456-T01-IM5	Thoracic PDX (MSK, Provisional)	Small Cell Lung Cancer	A509P	P-0011456	Missense_Mutation	509	Exo Domain	chr19	50910270	50910270	G	C	D	D	D	POLD1	Damaging	P-0011456-T01-IM5_A509P	Without Annotated
P-0011456-T01-IM5	Thoracic PDX (MSK, Provisional)	Small Cell Lung Cancer	A509P	MSK_LX366	Missense_Mutation	509	Exo Domain	chr19	50910270	50910270	G	C	D	D	D	POLD1	Damaging	P-0011456-T01-IM5_A509P	Without Annotated
P-0011540-T01-IM5	MSK-IMPACT Clinical Sequencing Cohort (MSKCC, Nat Med 2017)	Small Bowel Cancer	R443W	P-0011540	Missense_Mutation	443	Exo Domain	chr19	50909523	50909523	C	T	D	D	D	POLD1	Damaging	P-0011540-T01-IM5_R443W	Without Annotated
P-0012036-T01-IM5	MSK-IMPACT Clinical Sequencing Cohort (MSKCC, Nat Med 2017)	Small Cell Lung Cancer	Q1022H	P-0012036	Missense_Mutation	1022	Non-Exo Domain	chr19	50919979	50919979	G	T	T	B	B	POLD1	Benign	P-0012036-T01-IM5_Q1022H	Without Annotated
P-0012129-T01-IM5	MSK-IMPACT Clinical Sequencing Cohort (MSKCC, Nat Med 2017)	Cutaneous Squamous Cell Carcinoma	E54K	P-0012129	Missense_Mutation	54	Non-Exo Domain	chr19	50902268	50902268	G	A	T	B	B	POLD1	Benign	P-0012129-T01-IM5_E54K	Without Annotated
P-0012129-T01-IM5	MSK-IMPACT Clinical Sequencing Cohort (MSKCC, Nat Med 2017)	Cutaneous Squamous Cell Carcinoma	S699F	P-0012129	Missense_Mutation	699	Non-Exo Domain	chr19	50912865	50912865	C	T	D	D	D	POLD1	Damaging	P-0012129-T01-IM5_S699F	Without Annotated
P-0012161-T01-IM5	MSK-IMPACT Clinical Sequencing Cohort (MSKCC, Nat Med 2017)	Lung Adenocarcinoma	P712L	P-0012161	Missense_Mutation	712	Non-Exo Domain	chr19	50912904	50912904	C	T	D	D	D	POLD1	Damaging	P-0012161-T01-IM5_P712L	Without Annotated
P-0012397-T01-IM5	MSK-IMPACT Clinical Sequencing Cohort (MSKCC, Nat Med 2017)	Uterine Endometrioid Carcinoma	A308V	P-0012397	Missense_Mutation	308	Exo Domain	chr19	50905951	50905951	C	T	D	D	P	POLD1	Damaging	P-0012397-T01-IM5_A308V	Without Annotated
P-0017244-T01-IM6	Adenoid Cystic Carcinoma Project (2019)	Adenoid Cystic Carcinoma	R432Q	P-0017244	Missense_Mutation	432	Exo Domain	chr19	50909491	50909491	G	A	D	P	B	POLD1	Damaging	P-0017244-T01-IM6_R432Q	Without Annotated
P18_Rec	Low-Grade Gliomas (UCSF, Science 2014)	Glioblastoma	G162C	P18	Missense_Mutation	162	Non-Exo Domain	chr19	50905276	50905276	G	T	D	B	B	POLD1	Benign	P18_Rec_G162C	Without Annotated
P24_Rec2	Low-Grade Gliomas (UCSF, Science 2014)	Glioblastoma	D866N	P24	Missense_Mutation	866	Non-Exo Domain	chr19	50918726	50918726	G	A	T	B	B	POLD1	Benign	P24_Rec2_D866N	Without Annotated
Pat_06_Pre	Skin Cutaneous Melanoma(Broad, Cancer Discov 2014)	Melanoma	T441M	Pat_06	Missense_Mutation	441	Exo Domain	chr19	50909518	50909518	C	T	T	B	B	POLD1	Benign	Pat_06_Pre_T441M	Without Annotated
Pat_24_Post	Skin Cutaneous Melanoma(Broad, Cancer Discov 2014)	Melanoma	R682W	Pat_24	Missense_Mutation	682	Non-Exo Domain	chr19	50912813	50912813	C	T	D	D	D	POLD1	Damaging	Pat_24_Post_R682W	Without Annotated
Pat_53_Post	Skin Cutaneous Melanoma(Broad, Cancer Discov 2014)	Melanoma	V392M	Pat_53	Missense_Mutation	392	Exo Domain	chr19	50906786	50906786	G	A	D	P	P	POLD1	Damaging	Pat_53_Post_V392M	Without Annotated
Pat138	Metastatic Melanoma (DFCI, Science 2015)	Cutaneous Melanoma	G106S	Pat138	Missense_Mutation	106	Non-Exo Domain	chr19	50902741	50902741	G	A	T	B	B	POLD1	Benign	Pat138_G106S	Without Annotated
Pat21	Metastatic Melanoma (DFCI, Science 2015)	Cutaneous Melanoma	R343C	Pat21	Missense_Mutation	343	Exo Domain	chr19	50906366	50906366	C	T	T	B	B	POLD1	Benign	Pat21_R343C	Without Annotated
Pat88	Metastatic Melanoma (DFCI, Science 2015)	Cutaneous Melanoma	S699F	Pat88	Missense_Mutation	699	Non-Exo Domain	chr19	50912865	50912865	C	T	D	D	D	POLD1	Damaging	Pat88_S699F	Without Annotated
Patient-34-CSF-LP	Glioma (MSK, 2018)	Glioblastoma Multiforme	G592E	IM-GBM-34	Missense_Mutation	592	Non-Exo Domain	chr19	50910672	50910672	G	A	D	D	D	POLD1	Damaging	Patient-34-CSF-LP_G592E	Without Annotated
Patient-34-CSF-LP	Glioma (MSK, 2018)	Glioblastoma Multiforme	G578D	IM-GBM-34	Missense_Mutation	578	Non-Exo Domain	chr19	50910630	50910630	G	A	T	B	B	POLD1	Benign	Patient-34-CSF-LP_G578D	Without Annotated
Patient-34-CSF-VP	Glioma (MSK, 2018)	Glioblastoma Multiforme	G578D	IM-GBM-34	Missense_Mutation	578	Non-Exo Domain	chr19	50910630	50910630	G	A	T	B	B	POLD1	Benign	Patient-34-CSF-VP_G578D	Without Annotated
Patient-34-CSF-VP	Glioma (MSK, 2018)	Glioblastoma Multiforme	G592E	IM-GBM-34	Missense_Mutation	592	Non-Exo Domain	chr19	50910672	50910672	G	A	D	D	D	POLD1	Damaging	Patient-34-CSF-VP_G592E	Without Annotated
Patient-36-CSF	Glioma (MSK, 2018)	Glioblastoma Multiforme	V797I	IM-GBM-36	Missense_Mutation	797	Non-Exo Domain	chr19	50918072	50918072	G	A	D	P	P	POLD1	Damaging	Patient-36-CSF_V797I	Without Annotated
PD4093a	Breast Invasive Carcinoma (Sanger, Nature 2012)	Invasive Breast Carcinoma	A425D	PD4093a	Missense_Mutation	425	Exo Domain	chr19	50909470	50909470	C	A	D	B	B	POLD1	Benign	PD4093a_A425D	Without Annotated
PD4134a	Breast Invasive Carcinoma (Sanger, Nature 2012)	Invasive Breast Carcinoma	R432W	PD4134a	Missense_Mutation	432	Exo Domain	chr19	50909490	50909490	C	T	D	D	D	POLD1	Damaging	PD4134a_R432W	Without Annotated
PDA_084	Pancreatic Cancer (UTSW, Nat Commun 2015)	Pancreatic Adenocarcinoma	R276S	PDA_084	Missense_Mutation	276	Non-Exo Domain	chr19	50905780	50905780	G	T	T	B	B	POLD1	Benign	PDA_084_R276S	Without Annotated
pfg129T	Stomach Adenocarcinoma (Pfizer and UHK, Nat Genet 2014)	Stomach Adenocarcinoma	D502N	pfg129T	Missense_Mutation	502	Exo Domain	chr19	50910249	50910249	G	A	T	B	B	POLD1	Benign	pfg129T_D502N	Without Annotated
pfg181T	Stomach Adenocarcinoma (Pfizer and UHK, Nat Genet 2014)	Stomach Adenocarcinoma	P333T	pfg181T	Missense_Mutation	333	Exo Domain	chr19	50906336	50906336	C	A	D	P	P	POLD1	Damaging	pfg181T_P333T	Without Annotated
PGM12	Gastric Adenocarcinoma (TMUCIH, PNAS 2015)	Esophagogastric Adenocarcinoma	R322H	PGM12	Missense_Mutation	322	Exo Domain	chr19	50905993	50905993	G	A	D	D	D	POLD1	Damaging	PGM12_R322H	Without Annotated
PGM74	Gastric Adenocarcinoma (TMUCIH, PNAS 2015)	Esophagogastric Adenocarcinoma	V765M	PGM74	Missense_Mutation	765	Non-Exo Domain	chr19	50917041	50917041	G	A	D	D	D	POLD1	Damaging	PGM74_V765M	Without Annotated
PM163-TM	Metastatic Prostate Adenocarcinoma (SU2C/PCF Dream Team, PNAS 2019)	Prostate Adenocarcinoma	Q552K	96115210	Missense_Mutation	552	Non-Exo Domain	chr19	50910399	50910399	C	A	D	D	D	POLD1	Damaging	PM163-TM_Q552K	Without Annotated
PRAD-01115556-Tumor-SM-A56E5	Metastatic Prostate Adenocarcinoma (SU2C/PCF Dream Team, PNAS 2019)	Prostate Adenocarcinoma	P419Lfs*59	1115556	Truncating	419	Exo Domain	chr19	50909450	50909450	C	0	.	.	.	POLD1	Damaging	PRAD-01115556-Tumor-SM-A56E5_P419Lfs*59	Without Annotated
PRAD-6115593.0-Tumor-SM-B2XRV	Metastatic Prostate Adenocarcinoma (SU2C/PCF Dream Team, PNAS 2019)	Prostate Adenocarcinoma	M41I	6115593	Missense_Mutation	41	Non-Exo Domain	chr19	50902231	50902231	G	T	T	B	B	POLD1	Benign	PRAD-6115593.0-Tumor-SM-B2XRV_M41I	Without Annotated
Pt16	Metastatic Melanoma (UCLA, Cell 2016)	Melanoma	P597L	Pt16	Missense_Mutation	597	Non-Exo Domain	chr19	50912056	50912056	C	T	D	D	D	POLD1	Damaging	Pt16_P597L	Without Annotated
Pt3	Metastatic Melanoma (UCLA, Cell 2016)	Melanoma	P329S	Pt3	Missense_Mutation	329	Exo Domain	chr19	50906324	50906324	C	T	D	P	P	POLD1	Damaging	Pt3_P329S	Without Annotated
QCMG-66-ITNET_1288-SMGRES-ASRL-20131106-022	Pancreatic Neuroendocrine Tumors (Multi-Institute, Nature 2017)	Pancreatic Neuroendocrine Tumor	Q399R	ITNET_1288	Missense_Mutation	399	Exo Domain	chr19	50906808	50906808	A	G	T	B	B	POLD1	Benign	QCMG-66-ITNET_1288-SMGRES-ASRL-20131106-022_Q399R	Without Annotated
RMH004_R2	Kidney Renal Clear Cell Carcinoma (IRC, Nat Genet 2014)	Renal Clear Cell Carcinoma	K750R	RMH004	Missense_Mutation	750	Non-Exo Domain	chr19	50916777	50916777	A	G	T	B	B	POLD1	Benign	RMH004_R2_K750R	Without Annotated
S02273	Small Cell Lung Cancer (U Cologne, Nature 2015)	Small Cell Lung Cancer	E346Sfs*47	S02273	Truncating	346	Exo Domain	chr19	50906370	50906370	G	0	.	.	.	POLD1	Damaging	S02273_E346Sfs*47	Without Annotated
S02354	Small Cell Lung Cancer (U Cologne, Nature 2015)	Small Cell Lung Cancer	X414_splice	S02354	Truncating	414	Exo Domain	chr19	50906856	50906856	T	G	.	.	.	POLD1	Damaging	S02354_X414_splice	Without Annotated
S02403	Small Cell Lung Cancer (U Cologne, Nature 2015)	Small Cell Lung Cancer	Q98P	S02403	Missense_Mutation	98	Non-Exo Domain	chr19	50902718	50902718	A	C	D	D	D	POLD1	Damaging	S02403_Q98P	Without Annotated
SC_9081-TM	Metastatic Prostate Adenocarcinoma (SU2C/PCF Dream Team, PNAS 2019)	Prostate Adenocarcinoma	P116Hfs*53	9115181	Truncating	116	Non-Exo Domain	chr19	50905055	50905055	G	0	.	.	.	POLD1	Damaging	SC_9081-TM_P116Hfs*53	Without Annotated
SCRX-Lu149	Small-Cell Lung Cancer (Multi-Institute, Cancer Cell 2017)	Small Cell Lung Cancer	X155_splice	p_SCRX-Lu149	Truncating	155	Non-Exo Domain	chr19	50905189	50905189	G	T	.	.	.	POLD1	Damaging	SCRX-Lu149_X155_splice	Without Annotated
SJHGG003	Pediatric Pan-Cancer (DKFZ, Nature 2017)	High-Grade Glioma, NOS	A599T	SJHGG003	Missense_Mutation	599	Non-Exo Domain	chr19	50912061	50912061	G	A	D	B	B	POLD1	Benign	SJHGG003_A599T	Without Annotated
TCGA-06-0190-02	Glioblastoma Multiforme (TCGA, PanCancer Atlas)	Glioblastoma Multiforme	I407T	TCGA-06-0190	Missense_Mutation	407	Exo Domain	chr19	50906832	50906832	T	C	D	B	B	POLD1	Benign	TCGA-06-0190-02_I407T	Without Annotated
TCGA-06-1802-01	Glioblastoma Multiforme (TCGA, PanCancer Atlas)	Glioblastoma Multiforme	P838A	TCGA-06-1802	Missense_Mutation	838	Non-Exo Domain	chr19	50918195	50918195	C	G	T	P	B	POLD1	Benign	TCGA-06-1802-01_P838A	Without Annotated
TCGA-09-2044-01	Ovarian Serous Cystadenocarcinoma (TCGA, PanCancer Atlas)	Serous Ovarian Cancer	G724*	TCGA-09-2044	Truncating	724	Non-Exo Domain	chr19	50916698	50916698	G	T	.	.	.	POLD1	Damaging	TCGA-09-2044-01_G724*	Without Annotated
TCGA-10-0930-01	Ovarian Serous Cystadenocarcinoma (TCGA, PanCancer Atlas)	Serous Ovarian Cancer	Y701N	TCGA-10-0930	Missense_Mutation	701	Non-Exo Domain	chr19	50912870	50912870	T	A	D	D	D	POLD1	Damaging	TCGA-10-0930-01_Y701N	Without Annotated
TCGA-12-0775-01	Glioblastoma Multiforme (TCGA, PanCancer Atlas)	Glioblastoma Multiforme	D819V	TCGA-12-0775	Missense_Mutation	819	Non-Exo Domain	chr19	50918139	50918139	A	T	D	P	P	POLD1	Damaging	TCGA-12-0775-01_D819V	Without Annotated
[truncated: 218 more rows]

## Sheet: Supplementary Table 3
Supplementary Table 3. Frequency of POL-MUTs in each cancer type
[truncated: 29 more rows]

## Sheet: Supplementary Table 4
Supplementary Table 4. TMB of patient sequenced with whole exome sequence (WES) in cBio-portal database.
[truncated: 22,599 more rows]

[truncated: 4 more sheets: Supplementary Table 5, Supplementary Table 6, Supplementary Table 7, Supplementary Table 8]
